# Supplementary material for: Survey data of intra-household decision making and smallholder agricultural production in Northern Uganda and Southern Tanzania
Source: Data Brief. 2017 Jul 25;14:302–6. doi: 10.1016/j.dib.2017.07.040 (PMC5544471; doi:10.1016/j.dib.2017.07.040)
Supplement: Supplementary material [file mmc2.xlsx]

## Sheet: General Information
Variable Name	Variable Label
household_id	Household ID
gender_id	Gender ID
country	Country
region	Region
district	District
consent	Have you read the conset
male_dm_consent	Male consent
female_dm_consent	Female consent
type_interview	Type of interview

## Sheet: Module 1
Variable Name	Variable Label
household_id	Household ID
gender_id	Gender ID
country	Country
region	Region
district	District
m1_1_1	1.1 Hosehold member code
m1_1_2	1.2 What is your relationship to the household head
m1_1_3	1.3 Year of birth for the household member
m1_1_4	1.4 Gender of the household member
m1_1_5	1.5 Marital Status of the household member
m1_1_6	1.6 Educational level of the household member
m1_1_7	1.7 Highest year completed at this level
m1_1_7_1	1.7.1 Can the member read and write
m1_1_8	1.8 Which religion does the household member belong to
m1_1_9	1.9 Household member source of income
m1_1_10	1.10 Main occupation of the household member

## Sheet: Module 2
Variable Name	Variable Label
household_id	Household ID
gender_id	Gender ID
country	Country
region	Region
district	District
m2_2_1_1	2.1 Position occupied in occupation 1
m2_2_2_1	2.2 Hours/day spent in occupation one
m2_2_3_1	2.3 Days/week spent in occupation one
m2_2_4_1	2.4 Months/year spent in occupation one
m2_2_5_1	2.5 Experience in ocuupation one
m2_2_6_1	2.6 Do you have a second occupation
m2_2_7_1	2.7 Name of the second occupation
m2_2_8_1	2.8 Position in your second occupation
m2_2_9_1	2.9 Hours/day spent in the second occupation
m2_2_10_1	2.10 Days/week spent in the second occupation
m2_2_11_1	2.11 Months/year spent in the second occupation
m2_2_12_1	2.12 Do you participate in household chores
m2_2_13_1	2.13 Hours/day spent in household chores
m2_2_14_1	2.14 Days/week spent in household chores

## Sheet: Module 3
Variable Name	Variable Label
household_id	Household ID
gender_id	Gender ID
country	Country
region	Region
district	District
m3_3_1	3.1 Years household has lived in the village
m3_3_2	3.2 Every member has two sets of clothes
m3_3_3	3.3 Type of house / dwelling
m3_3_4	3.4 How many rooms does the household occupy
m3_3_5	3.5 What is the area of the dwelling
m3_3_5_1	3.5.1 Unit of area
m3_3_6	3.6 Main material outside walls
m3_3_7	3.7 Main material the floor
m3_3_8	3.7 Main material the roof
m3_3_9	3.9 Main type of the toilet
m3_3_11_rainy	3.11 principal source of lighting in rainy season
m3_3_11_1_rainy	3.11.1 specify principal source of lighting in rainy season
m3_3_12_rainy	3.12 principal source of energy for cooking in rainy season
m3_3_12_1_rainy	3.12 specify principal source of energy for cooking in rainy season
m3_3_13_rainy	3.13 Do you use another energy source for cooking in rainy season
m3_3_14_rainy	3.14 What is the other source
m3_3_14_1_rainy	3.14.1 Specify other source of energy used for cooking in a rainy season
m3_3_15_rainy	3.15 Hours spent a day to collect and carry firewood
m3_3_16_rainy1	3.16 Who collects and carries the firewood in rainy season
m3_3_16_rainy2	3.16 Who collects and carries the firewood in rainy season
m3_3_16_rainy3	3.16 Who collects and carries the firewood in rainy season
m3_3_16_rainy4	3.16 Who collects and carries the firewood in rainy season
m3_3_16_rainy5	3.16 Who collects and carries the firewood in rainy season
m3_3_16_rainy6	3.16 Who collects and carries the firewood in rainy season
m3_3_16_rainy7	3.16 Who collects and carries the firewood in rainy season
m3_3_16_rainy8	3.16 Who collects and carries the firewood in rainy season
m3_3_16_rainy9	3.16 Who collects and carries the firewood in rainy season
m3_3_17_rainy	3.17 Source of drinking water in the rainy season
m3_3_18_1_rainy	3.18 minutes spent collecting drinking water (to and from)
m3_3_19_rainy1	3.19 Who collects and carries drining water in rainy season
m3_3_19_rainy2	3.19 Who collects and carries drining water in rainy season
m3_3_19_rainy3	3.19 Who collects and carries drining water in rainy season
m3_3_19_rainy4	3.19 Who collects and carries drining water in rainy season
m3_3_19_rainy5	3.19 Who collects and carries drining water in rainy season
m3_3_19_rainy6	3.19 Who collects and carries drining water in rainy season
m3_3_19_rainy7	3.19 Who collects and carries drining water in rainy season
m3_3_19_rainy8	3.19 Who collects and carries drining water in rainy season
m3_3_19_rainy9	3.19 Who collects and carries drining water in rainy season
m3_3_19_rainy10	3.19 Who collects and carries drining water in rainy season
m3_3_20_rainy	3.20 minutes spent a day collecting and carrying water in rainy season
m3_3_21_rainy	3.21 days/week spent collecting and carrying water
m3_3_11_dry	3.11 principal source of lighting in dry season
m3_3_11_1_dry	3.11.1 Specify source of lighting in dry season
m3_3_12_dry	3.12 principal source of energy for cooking in dry season
m3_3_12_1_dry	3.12 specify principal source of energy for cooking in dry season
m3_3_13_dry	3.13 use another source of energy for cooking in dry season
m3_3_14_dry	3.14 Name of the other source of energy for cooking in dry season
m3_3_15_dry	3.15 Hours spent in collecting and carrying firewood in the dry season
m3_3_16_dry1	3.16 Who collects and carries the firewood in dry season
m3_3_16_dry2	3.16 Who collects and carries the firewood in dry season
m3_3_16_dry3	3.16 Who collects and carries the firewood in dry season
m3_3_16_dry4	3.16 Who collects and carries the firewood in dry season
m3_3_16_dry5	3.16 Who collects and carries the firewood in dry season
m3_3_16_dry6	3.16 Who collects and carries the firewood in dry season
m3_3_16_dry7	3.16 Who collects and carries the firewood in dry season
m3_3_16_dry8	3.16 Who collects and carries the firewood in dry season
m3_3_16_dry9	3.16 Who collects and carries the firewood in dry season
m3_3_17_dry	3.17 source of drinking water in dry season
m3_3_17_1_dry	3.17 specify source of drinking water
m3_3_18_1_dry	3.18 minutes spent collecting drinking water in dry season (to and from)
m3_3_19_dry1	3.19 Who collects and carries drining water in dry season
m3_3_19_dry2	3.19 Who collects and carries drining water in dry season
m3_3_19_dry3	3.19 Who collects and carries drining water in dry season
m3_3_19_dry4	3.19 Who collects and carries drining water in dry season
m3_3_19_dry5	3.19 Who collects and carries drining water in dry season
m3_3_19_dry6	3.19 Who collects and carries drining water in dry season
m3_3_19_dry7	3.19 Who collects and carries drining water in dry season
m3_3_19_dry8	3.19 Who collects and carries drining water in dry season
m3_3_19_dry9	3.19 Who collects and carries drining water in dry season
m3_3_20_dry	3.20Minutes spent a day in collecting and carrying drinking water in a dry season
m3_3_21_dry	3.21 Days spent in a week collecting and carrring water in dry season

## Sheet: Module 4
Variable Name	Variable Label
household_id	Household ID
gender_id	Gender ID
country	Country
region	Region
district	District
m4_4_1_a	4.1 Own a house of residence
m4_4_2_a1	4.2 Owner of the house of residence
m4_4_2_a2	4.2 Owner of the house of residence
m4_4_3_a	4.3 Ownership document of house of residence
m4_4_4_a1	4.4 Owners of documents of the household
m4_4_4_a2	4.4 Owners of documents of the household
m4_4_5_a	4.5 Acquisition house of residence
m4_4_1_b	4.1 Own other house
m4_4_2_b1	4.2 Owner of the other house
m4_4_2_b2	4.2 Owner of the other house
m4_4_3_b	4.3 Ownership document of other house
m4_4_4_b	4.4 Owners in document of other house
m4_4_5_b	4.5 Acquisition other house
m4_4_1_c	4.1 Own non-ag lot
m4_4_2_c1	4.2 Owner of non-ag plot
m4_4_2_c2	4.2 Owner of non-ag plot
m4_4_3_c	4.3 Ownership document of non-ag lot
m4_4_4_c	4.4 Owners in document of non-ag lot
m4_4_5_c	4.5 Acquisition non-ag lot
m4_4_5_1_c	4.5 Specify acquisition non-ag lot
m4_4_1_d	4.1 Own business
m4_4_2_d1	4.2 Owner of the business
m4_4_2_d2	4.2 Owner of the business
m4_4_3_d	4.3 Ownership document of business
m4_4_4_d	4.4 Owners in document of business
m4_4_5_d	4.5 Acquisition business
m4_4_7_stove	4.7 Household have a stove
m4_4_8_stove	4.8 Quantity of stoves
m4_4_9_stove	4.9 Owner(s) of stoves
m4_4_9_1_stove	4.9 Value of stoves
m4_4_10_stove_notes	4.10 Notes / comments_stoves
m4_4_7_refri	4.7 Household have a refrigerator
m4_4_8_refri	4.8 Quantity of refrigerators
m4_4_9_refri1	4.9 Owner(s) of the refrigerator
m4_4_9_refri2	4.9 Owner(s) of the refrigerator
m4_4_9_1_refri	4.9 Value of refrigerators
m4_4_10_refri_notes	4.10 Notes / comments_refrigerator
m4_4_7_washma	4.7 Household have a washing machine
m4_4_8_washma	4.8 Quantity of washing machines
m4_4_9_1_washma	4.9 Value of washing machines
m4_4_7_blender	4.7 Household have a blender
m4_4_8_blender	4.8 Quantity of blenders
m4_4_9_blender1	4.9 Owner(s) of blenders
m4_4_9_blender2	4.9 Owner(s) of blenders
m4_4_9_1_blender	4.9 Value of blenders
m4_4_10_blender_notes	4.10 Notes / comments_blender
m4_4_7_radio	4.7 Household have a radio
m4_4_8_radio	4.8 Quantity of radios
m4_4_9_radio1	4.9 Owner(s) of radios
m4_4_9_radio2	4.9 Owner(s) of radios
m4_4_9_1_radio	4.9 Value of radios
m4_4_10_radio_notes	4.10 Notes / comments_radio
m4_4_7_lantern	4.7 Household have a lantern
m4_4_8_lantern	4.8 Quantity of lanterns
m4_4_9_lantern1	4.9 Owner(s) of lanterns
m4_4_9_lantern2	4.9 Owner(s) of lanterns
m4_4_9_1_lantern	4.9 Value of lanterns
m4_4_10_lantern_notes	4.10 Notes / comments_lantern
m4_4_7_iron	4.7 Household have an iron
m4_4_8_iron	4.8 Quantity of irons
m4_4_9_iron1	4.9 Owner(s) of irons
m4_4_9_iron2	4.9 Owner(s) of irons
m4_4_9_1_iron	4.9 Value of irons
m4_4_10_iron_notes	4.10 Notes / comments_iron
m4_4_7_tv	4.7 Household have a TV
m4_4_8_tv	4.8 Quantity of TV
m4_4_9_tv1	4.9 Owner(s) of TV
m4_4_9_tv2	4.9 Owner(s) of TV
m4_4_9_1_tv	4.9 Value of TV
m4_4_10_tv_notes	4.10 Notes / comments_TV
m4_4_7_dvd	4.7 Household have a DVD
m4_4_8_dvd	4.8 Quantity of DVD
m4_4_9_dvd1	4.9 Owner(s) of DVD
m4_4_9_dvd2	4.9 Owner(s) of DVD
m4_4_9_1_dvd	4.9 Value of DVD
m4_4_10_dvd_notes	4.10 Notes / comments_DVD
m4_4_7_mphone	4.7 Household have a cellphone
m4_4_8_mphone	4.8 Quantity of cellphones
m4_4_9_mphone1	4.9 Owner(s) of cellphones
m4_4_9_mphone2	4.9 Owner(s) of cellphones
m4_4_9_mphone3	4.9 Owner(s) of cellphones
m4_4_9_mphone4	4.9 Owner(s) of cellphones
m4_4_9_mphone5	4.9 Owner(s) of cellphones
m4_4_9_mphone6	4.9 Owner(s) of cellphones
m4_4_9_mphone7	4.9 Owner(s) of cellphones
m4_4_9_mphone8	4.9 Owner(s) of cellphones
m4_4_9_1_mphone	4.9 Value of cellphones
m4_4_10_mphone_notes	4.10 Notes / comments_cel
m4_4_7_furniture	4.7 Household have furniture
m4_4_9_furniture1	4.9 Owner(s) of Furniture
m4_4_9_furniture2	4.9 Owner(s) of Furniture
m4_4_9_furniture3	4.9 Owner(s) of Furniture
m4_4_9_furniture4	4.9 Owner(s) of Furniture
m4_4_9_1_furniture	4.9 Value of furniture
m4_4_10_furniture_notes	4.10 Notes / comments_furniture
m4_4_7_table	4.7 Household have a table
m4_4_8_table	4.8 Quantity of tables
m4_4_9_table1	4.9 Owner(s) of Tables
m4_4_9_table2	4.9 Owner(s) of Tables
m4_4_9_table3	4.9 Owner(s) of Tables
m4_4_9_table4	4.9 Owner(s) of Tables
m4_4_9_1_table	4.9 Value of tables
m4_4_10_table_notes	4.10 Notes / comments_table
m4_4_7_sewma	4.7 Household have a sewing machine
m4_4_8_sewma	4.8 Quantity of sewing machines
m4_4_9_sewma1	4.9 Owner(s) of Sewing Machines
m4_4_9_sewma2	4.9 Owner(s) of Sewing Machines
m4_4_9_1_sewma	4.9 Value of sewing machines
m4_4_10_sewma_notes	4.10 Notes / comments_sewing machine
m4_4_7_computer	4.7 Household have a computer
m4_4_8_computer	4.8 Quantity of computers
m4_4_9_computer	4.9 Owner(s) of computers
m4_4_9_1_computer	4.9 Value of computers
m4_4_10_computer_notes	4.10 Notes / comments_computer
m4_4_7_fan	4.7 Household have a fan
m4_4_8_fan	4.8 Quantity of fans
m4_4_9_fan1	4.9 Owner(s) of Fans
m4_4_9_fan2	4.9 Owner(s) of Fans
m4_4_9_1_fan	4.9 Value of fans
m4_4_10_fan_notes	4.10 Notes / comments_fan
m4_4_7_car	4.7 Household have a car
m4_4_8_car	4.8 Quantity of cars
m4_4_9_car1	4.9 Owner(s) of Cars
m4_4_9_car2	4.9 Owner(s) of Cars
m4_4_9_1_car	4.9 Value of cars
m4_4_10_car_notes	4.10 Notes / comments_car
m4_4_7_motorcycle	4.7 Household have a motorcycle
m4_4_8_motorcycle	4.8 Quantity of motorcycles
m4_4_9_motorcycle1	4.9 Owner(s) of Motorcycle
m4_4_9_motorcycle2	4.9 Owner(s) of Motorcycle
m4_4_9_1_motorcycle	4.9 Value of motorcycles
m4_4_10_motorcycle_notes	4.10 Notes / comments_motorcycle
m4_4_7_bike	4.7 Household have a bike
m4_4_8_bike	4.8 Quantity of bikes
m4_4_9_bike1	4.9 Owner(s) of Bikes
m4_4_9_bike2	4.9 Owner(s) of Bikes
m4_4_9_bike3	4.9 Owner(s) of Bikes
m4_4_9_1_bike	4.9 Value of bikes
m4_4_10_bike_notes	4.10 Notes / comments_bike
m4_4_7_generator	4.7 Household have a generator
m4_4_8_generator	4.8 Quantity of generators
m4_4_9_generator1	4.9 Owner(s) of Generator
m4_4_9_generator2	4.9 Owner(s) of Generator
m4_4_9_1_generator	4.9 Value of generators
m4_4_10_generator_notes	4.10 Notes / comments_generator
m4_4_7_wpump	4.7 Household have a water pump
m4_4_8_wpump	4.8 Quantity of water pumps
m4_4_9_wpump1	4.9 Owner(s) of Water Pumps
m4_4_9_wpump2	4.9 Owner(s) of Water Pumps
m4_4_9_1_wpump	4.9 Value of water pumps
m4_4_10_wpump_notes	4.10 Notes / comments_water pump
m4_4_7_wtank	4.7 Household have a water tank
m4_4_8_wtank	4.8 Quantity of water tanks
m4_4_9_wtank1	4.9 Owner(s) of Water Tanks
m4_4_9_wtank2	4.9 Owner(s) of Water Tanks
m4_4_9_wtank3	4.9 Owner(s) of Water Tanks
m4_4_9_wtank4	4.9 Owner(s) of Water Tanks
m4_4_9_1_wtank	4.9 Value of water tanks
m4_4_10_wtank_notes	4.10 Notes / comments_water tank
m4_4_7_solarpanel	4.7 Household have a solar panel
m4_4_8_solarpanel	4.8 Quantity of solar panels
m4_4_9_solarpanel1	4.9 Owner(s) of Solar Panels
m4_4_9_solarpanel2	4.9 Owner(s) of Solar Panels
m4_4_9_1_solarpanel	4.9 Value of solar panels
m4_4_10_solarpanel_notes	4.10 Notes / comments_solar panel
m4_4_7_wbarrow	4.7 Household have a wheel barrow
m4_4_8_wbarrow	4.8 Quantity of wheel barrows
m4_4_9_wbarrow1	4.9 Owner(s) of Wheelbarrow
m4_4_9_wbarrow2	4.9 Owner(s) of Wheelbarrow
m4_4_9_1_wbarrow	4.9 value of wheel barrows
m4_4_10_wbarrow_notes	4.10 notes / comments_wheel barrow
m4_4_7_agtools	4.7 household have ag tools
m4_4_9_agtools1	4.9 Owner(s) of ag tools
m4_4_9_agtools2	4.9 Owner(s) of ag tools
m4_4_9_agtools3	4.9 Owner(s) of ag tools
m4_4_9_1_agtools	4.9 Value of ag tools
m4_4_10_agtools_notes	4.10 Notes / comments_ag tools
m4_4_7_tractor	4.7 Household have a tractor
m4_4_8_tractor	4.8 Quantity of tractors
m4_4_9_tractor	4.9 Owner(s) of tractors
m4_4_9_1_tractor	4.9 Value of tractors
m4_4_10_tractor_notes	4.10 Notes / comments_tractor
m4_4_7_machinery	4.7 Household have machinery implements
m4_4_8_machinery	4.8 Quantity of machinery implements
m4_4_9_machinery1	4.9 Owner(s) of Machinery
m4_4_9_machinery2	4.9 Owner(s) of Machinery
m4_4_9_1_machinery	4.9 Value of machinery implements
m4_4_10_machinery_notes	4.10 Notes / comments_machinery implements
m4_4_7_sprayer	4.7 Household have a sprayer
m4_4_8_sprayer	4.8 Quantity of sprayers
m4_4_9_sprayer1	4.9 Owner(s) of Sprayers
m4_4_9_sprayer2	4.9 Owner(s) of Sprayers
m4_4_9_1_sprayer	4.9 Value of sprayers
m4_4_10_sprayer_notes	4.10 Notes / comments_sprayer
m4_4_7_shed	4.7 Household have shed
m4_4_8_shed	4.8 Quantity of sheds
m4_4_9_shed1	4.9 Owner(s) of Sheds
m4_4_9_shed2	4.9 Owner(s) of Sheds
m4_4_9_1_shed	4.9 Value of sheds
m4_4_10_shed_notes	4.10 Notes / comments_shed
m4_4_7_mill	4.7 Household have a mill
m4_4_8_mill	4.8 Quantity of mills
m4_4_9_mill1	4.9 Owner(s) of Mills
m4_4_9_mill2	4.9 Owner(s) of Mills
m4_4_9_1_mill	4.9 Value of mills
m4_4_10_mill_notes	4.10 Notes / comments_mill
m4_4_7_gsheller	4.7 Household have a groundnut sheller
m4_4_8_gsheller	4.8 Quantity of groundnut shellers
m4_4_9_gsheller	4.9 Owner(s) of groundnut shellers
m4_4_9_1_gsheller	4.9 Value of groundnut shellers
m4_4_10_gsheller_notes	4.10 notes / comments_groundnut sheller
m4_4_7_other	4.7 Household have another asset
m4_4_7_1_other	4.7 Specify other asset
m4_4_8_other	4.8 Quantity of other asset
m4_4_9_other1	4.9 Owner(s) of other Assets
m4_4_9_other2	4.9 Owner(s) of other Assets
m4_4_9_1_other	4.9 Value of other asset
m4_4_10_other_notes	4.10 Notes / comments_other asset

## Sheet: Module 5
Variable Name	Variable Label
household_id	Household ID
gender_id	Gender ID
country	Country
region	Region
district	District
m5_5_1_jan	5.1 Main source of food in Jan
m5_5_1_feb	5.1 Main source of food in Feb
m5_5_1_mar	5.1 Main source of food in Mar
m5_5_1_apr	5.1 Main source of food in Apr
m5_5_1_may	5.1 Main source of food in May
m5_5_1_jun	5.1 Main source of food in Jun
m5_5_1_jul	5.1 Main source of food in Jul
m5_5_1_aug	5.1 Main source of food in Aug
m5_5_1_sep	5.1 Main source of food in Sep
m5_5_1_oct	5.1 Main source of food in Oct
m5_5_1_nov	5.1 Main source of food in Nov
m5_5_1_dec	5.1 Main source of food in Dec
m5_5_2_jan	5.2 Enough food in Jan
m5_5_2_feb	5.2 Enough food in Feb
m5_5_2_mar	5.2 Enough food in Mar
m5_5_2_apr	5.2 Enough food in Apr
m5_5_2_may	5.2 Enough food in May
m5_5_2_jun	5.2 Enough food in Jun
m5_5_2_jul	5.2 Enough food in Jul
m5_5_2_aug	5.2 Enough food in Aug
m5_5_2_sep	5.2 Enough food in Sep
m5_5_2_oct	5.2 Enough food in Oct
m5_5_2_nov	5.2 Enough food in Nov
m5_5_2_dec	5.2 Enough food in Dec

## Sheet: Module 6
Variable Name	Variable Label
household_id	Household ID
gender_id	Gender ID
country	Country
region	Region
district	District
m6_6_1	6.1 hh member ask for a loan or credit
m6_6_2	6.2 Was the credit obtained
m6_6_3	6.3 paying currently off the debt or it is already paid
m6_6_4	6.4 any hh member have a loan or owe someone money
m6_debt_cod_1	6.4 Debt description
m6_debt_cod_2	6.4 Debt description
m6_6_5_11	6.5 Responsible for the credit
m6_6_5_12	6.5 Responsible for the credit
m6_6_5_2	6.5 Responsible for the credit
m6_6_6_1	6.6 Source of the loan/ credit
m6_6_6_2	6.6 Source of the loan/ credit
m6_6_6_1_1	6.6 Specify source of the loan
m6_6_7_1	6.7 Year received the loan
m6_6_7_2	6.7 Year received the loan
m6_6_8_1	6.8 Initial amount of the debt
m6_6_8_2	6.8 Initial amount of the debt
m6_6_9_1	6.8 Purpose of the credit
m6_6_9_2	6.9 Purpose of the credit
m6_6_10_11	6.10 Who decided to ask for credit
m6_6_10_12	6.10 Who decided to ask for credit
m6_6_10_2	6.10 Who decided to ask for the credit
m6_6_11_crop	6.11 hh member have crop insurance
m6_6_12_crop1	6.12 Who has the crop insurance
m6_6_12_crop2	6.12 Who has the crop insurance
m6_6_13_crop	6.13 Why didn't you buy crop insurance
m6_6_13_1_crop	6.13 Specify other crop
m6_6_11_livestock	6.11 hh member have livestock insurance
m6_6_12_livestock	6.12 Who has the livestock insurance
m6_6_13_livestock	6.13 You didn?t buy livestock insurance because
m6_6_13_1_livestock	6.13 Specify other cause
m6_6_11_healthpublic	6.11 hh member have health public
m6_6_12_healthpublic1	6.12 Who has the Insurance
m6_6_12_healthpublic2	6.12 Who has the Insurance
m6_6_12_healthpublic3	6.12 Who has the Insurance
m6_6_12_healthpublic4	6.12 Who has the Insurance
m6_6_12_healthpublic5	6.12 Who has the Insurance
m6_6_11_healthprivate	6.11 hh member have health private
m6_6_12_healthprivate1	6.12 Who has the Insurance
m6_6_12_healthprivate2	6.12 Who has the Insurance
m6_6_12_healthprivate3	6.12 Who has the Insurance
m6_6_11_funeral	6.11 hh member have funeral insurance
m6_6_12_funeral	6.12 who has the insurance
m6_6_11_life	6.12 hh member have life insurance
m6_6_12_life	6.12who has the insurance
m6_6_11_home	6.11 hh member have home owner insurance
m6_6_12_home	6.12 Who has insurance
m6_6_11_vehicle	6.11 hh member have vehicle insurance

## Sheet: Module 7 Plot
Variable Name	Variable Label
household_id	Household ID
gender_id	Gender ID
country	Country
region	Region
district	District
m7_7_3	7.3 Meters between household and plot
m7_7_4_quant	7.4 Area plot_quant
m7_7_4_unit	7.4 area plot_unit
m7_7_5	7.5 Type of tenure
m7_7_5_1	7.5 Specify type of tenure
m7_7_61	7.6 Owner(s) of the Plot
m7_7_62	7.6 Owner(s) of the Plot
m7_7_7	7.7 Acquisition of the plot
m7_7_7_1	7.7 Specify acquisition
m7_7_8	7.8 Property document
m7_7_9	7.9 Type of property document
m7_7_101	7.10 Names in the documents as owners
m7_7_102	7.10 Names in the documents as owners
m7_7_11	7.11 Decision maker
m7_7_12_a	7.12 Crop in season 1 2015
m7_7_12_1_a	7.12 Specify other crop
m7_7_13_a	7.13 Intercroping
m7_7_13_1_a	7.13 Crop intercropped
m7_7_14_a_quant	7.14 Area crop_quant
m7_7_14_a_unit	7.14 Area crop_unit
m7_7_15_a	7.15 Irrigation
m7_7_16_a	7.16 Source of water for irrigation
m7_7_16_1_a	7.16 Specify source of water for irrigation
m7_7_17_a	7.17 Extraction method used for irrigation
m7_7_17_1_a	7.17 Specify extraction method
m7_7_18_a	7.18 Pay for irrigation
m7_7_18_1	7.18 Crop2 in season 1 2015
m7_7_12_b	7.12 crop 2
m7_7_12_1_b	7.12 Specify other crop 2
m7_7_13_b	7.13 Intercroping
m7_7_13_1_b	7.13 Crop intercropped
m7_7_14_b_quant	7.14 Area crop2_quant
m7_7_14_b_unit	7.14 Area crop2_unit
m7_7_15_b	7.15 Irrigation
m7_7_16_b	7.16 Source of water for irrigation
m7_7_16_1_b	7.16 Specify source of water for irrigation
m7_7_17_b	7.17 Extraction method used for irrigation
m7_7_17_1_b	7.17 Specify extraction method
m7_7_18_b	7.18 Pay for irrigation
m7_7_18_2	7.18 Crop3 in season 1 2015
m7_7_12_c	7.12 crop3
m7_7_12_1_c	7.12 Specify other crop 3
m7_7_13_c	7.13 Intercroping
m7_7_13_1_c	7.13 Crop intercropped
m7_7_14_c_quant	7.14 Area crop3_quant
m7_7_14_c_unit	7.14 area crop3_unit
m7_7_15_c	7.15 Irrigation
m7_7_16_c	7.16 Source of water for irrigation
m7_7_17_c	7.17 Extraction method used for irrigation
m7_7_17_1_c	7.17 Specify extraction method
m7_7_18_c	7.18 Pay for irrigation
m7_7_18_3	7.18 Crop4 in season 1 2015
m7_whochoose	7.18 Who chose this plot-crop?
m7_7_19	7.19 fertilizers
m7_7_19_1	7.19 specify other fertilizer
m7_7_19b	7.19 fertilizer used_quant
m7_7_19c	7.19 fertilizer used_unit
m7_7_19c_1	7.19 specify unit
m7_7_19d	7.19 price
m7_7_20	7.2 herbicides
m_7_20b	7.2 herbicides used_quant
m7_7_20c	7.2 herbicides used_unit
m7_7_20c_1	7.2 specify unit
m7_7_20d	7.2 price
m7_7_21	7.21 pesticides
m_7_21b	7.21 pesticides used_quant
m7_7_21c	7.21 pesticides used_unit
m7_7_21c_1	7.21 specify unit
m7_7_21d	7.21 price
m7_7_22_a1	7.22 total person-days used for land prep
m7_7_23_a1	7.23 person-days of female family members used for land prep
m7_7_24_a1	7.24 person-days of male family members used for land prep
m7_7_25_a1	7.25 person-days of women hired for land prep
m7_7_25b_a1	7.25 price per person-day of female labor in land prep
m7_7_26_a1	7.26 person-days of men hired for land prep
m7_7_26b_a1	7.26 price per person-day of male labor in land prep
m7_7_22_a2	7.22 total person-days used for planting
m7_7_23_a2	7.23 person-days of female family members used for planting
m7_7_24_a2	7.24 person-days of male family members used for planting
m7_7_25_a2	7.25 person-days of women hired for planting
m7_7_25b_a2	7.25 price per person-day of female labor in planting
m7_7_26_a2	7.26 person-days of men hired for planting
m7_7_26b_a2	7.26 price per person-day of male labor in planting
m7_7_22_a3	7.22 total person-days used for weeding
m7_7_23_a3	7.23 person-days of female family members used for weeding
m7_7_24_a3	7.24 person-days of male family members used for weeding
m7_7_25_a3	7.25 person-days of women hired for weeding
m7_7_25b_a3	7.25 price per person-day of female labor in weeding
m7_7_26_a3	7.26 person-days of men hired for weeding
m7_7_26b_a3	7.26 price per person-day of male labor in weeding
m7_7_22_a4	7.22 total person-days used for spraying
m7_7_23_a4	7.23 person-days of female family members used for spraying
m7_7_24_a4	7.24 person-days of male family members used for spraying
m7_7_25_a4	7.25 person-days of women hired for spraying
m7_7_25b_a4	7.25 price per person-day of female labor in spraying
m7_7_26_a4	7.26 person-days of men hired for spraying
m7_7_26b_a4	7.26 price per person-day of male labor in spraying
m7_7_22_a5	7.22 total person-days used for harvesting
m7_7_23_a5	7.23 person-days of female family members used for harvesting
m7_7_24_a5	7.24 person-days of male family members used for harvesting
m7_7_25_a5	7.25 person-days of women hired for harvesting
m7_7_25b_a5	7.25 price per person-day of female labor in harvesting
m7_7_26_a5	7.26 person-days of men hired for harvesting
m7_7_26b_a5	7.26 price per person-day of male labor in harvesting
m7_7_27a_amount	7.27 harvest_amount
m7_7_27a_unit	7.27 harvest_unit
m7_7_27a_weightkg	7.27 harvest_weight
m7_7_28a_amount	7.28 sale_amount
m7_7_28a_unit	7.28 sale_unit
m7_7_28a_weightkg	7.28 sale_weight
m7_7_29a_tzsh	7.29 common sales price _tzsh
m7_7_29a_unit	7.29 common sales price _unit

## Sheet: Module 7 Livestock
Variable Name	Variable Label
household_id	Household ID
gender_id	Gender ID
country	Country
region	Region
district	District
m7a_1_t1	7.1.1 calves raised or owned during the last 12 months
m7a_2_t1	7.2.2 breed
m7a_3_1_t1	7.3.1 quantity of calves owned by household
m7a_3_2_t1	7.3.2 quantity of calves kept but not owned by household
m7a_4_t1	7.4.1 price receive from sale
m7a_5_t1	7.5.1 quantity of calves owned 12 months ago
m7a_6_t1	7.6.1 quantity of calves received as gift in the last 12 months
m7a_7_t1	7.7.1 quantity of calves lost or died in the last 12 months
m7a_8_t1	7.8.1 quantity of calves given as gifts in the last 12 months
m7a_9_1_t1	7.9.1 quantity of calves bought in the last 12 months
m7a_9_2_t1	7.9.2 value of all bought
m7a_10_t1	7.10.1 quantity of calves slaughtered
m7a_1_t2	7.1.2 bulls raised or owned during the last 12 months
m7a_2_t2	7.2.2 breed
m7a_3_1_t2	7.3.1 quantity of bulls owned by household
m7a_3_2_t2	7.3.2 quantity of bulls kept but not owned by household
m7a_4_t2	7.4.2 price receive from sale
m7a_5_t2	7.5.2 quantity of bulls owned 12 months ago
m7a_6_t2	7.6.2 quantity of bulls received as gift in the last 12 months
m7a_7_t2	7.7.2 quantity of bulls lost or died in the last 12 months
m7a_8_t2	7.8.2 quantity of bulls given as gifts in the last 12 months
m7a_9_1_t2	7.9.1 quantity of bulls bought in the last 12 months
m7a_9_2_t2	7.9.2 value of all bought
m7a_10_t2	7.10.2 quantity of bulls slaughtered
m7a_1_t3	7.1.3 oxen raised or owned during the last 12 months
m7a_2_t3	7.2.2 breed
m7a_3_1_t3	7.3.1 quantity of oxen owned by household
m7a_3_2_t3	7.3.2 quantity of oxen kept but not owned by household
m7a_4_t3	7.4.3 price receive from sale
m7a_5_t3	7.5.3 quantity of oxen owned 12 months ago
m7a_6_t3	7.6.3 quantity of oxen received as gift in the last 12 months
m7a_7_t3	7.7.3 quantity of oxen lost or died in the last 12 months
m7a_8_t3	7.8.3 quantity of oxen given as gifts in the last 12 months
m7a_9_1_t3	7.9.1 quantity of oxen bought in the last 12 months
m7a_9_2_t3	7.9.2 value of all bought
m7a_10_t3	7.10.3 quantity of oxen slaughtered
m7a_1_t4	7.1.4 heifer raised or owned during the last 12 months
m7a_2_t4	7.2.2 breed
m7a_3_1_t4	7.3.1 quantity of heifer owned by household
m7a_3_2_t4	7.3.2 quantity of heifer kept but not owned by household
m7a_4_t4	7.4.4 price receive from sale
m7a_5_t4	7.5.4 quantity of heifer owned 12 months ago
m7a_6_t4	7.6.4 quantity of heifer received as gift in the last 12 months
m7a_7_t4	7.7.4 quantity of heifer lost or died in the last 12 months
m7a_8_t4	7.8.4 quantity of heifer given as gifts in the last 12 months
m7a_9_1_t4	7.9.1 quantity of heifer bought in the last 12 months
m7a_9_2_t4	7.9.2 value of all bought
m7a_10_t4	7.10.4 quantity of heifer slaughtered
m7a_1_t5	7.1.5 cows raised or owned during the last 12 months
m7a_2_t5	7.2.2 breed
m7a_3_1_t5	7.3.1 quantity of cows owned by household
m7a_3_2_t5	7.3.2 quantity of cows kept but not owned by household
m7a_4_t5	7.4.5 price receive from sale
m7a_5_t5	7.5.5 quantity of cows owned 12 months ago
m7a_6_t5	7.6.5 quantity of cows received as gift in the last 12 months
m7a_7_t5	7.7.5 quantity of cows lost or died in the last 12 months
m7a_8_t5	7.8.5 quantity of cows given as gifts in the last 12 months
m7a_9_1_t5	7.9.1 quantity of cows bought in the last 12 months
m7a_9_2_t5	7.9.2 value of all bought
m7a_10_t5	7.10.5 quantity of cows slaughtered
m7a_1_t6	7.1.6 donkeys raised or owned during the last 12 months
m7a_2_t6	7.2.2 breed
m7a_3_1_t6	7.3.1 quantity of donkeys owned by household
m7a_3_2_t6	7.3.2 quantity of donkeys kept but not owned by household
m7a_4_t6	7.4.6 price receive from sale
m7a_5_t6	7.5.6 quantity of donkyes owned 12 months ago
m7a_6_t6	7.6.6 quantity of donkeys received as gift in the last 12 months
m7a_7_t6	7.7.6 quantity of donkeys lost or died in the last 12 months
m7a_8_t6	7.8.6 quantity of donkeys given as gifts in the last 12 months
m7a_9_1_t6	7.9.1 quantity of donkeys bought in the last 12 months
m7a_9_2_t6	7.9.2 value of all bought
m7a_10_t6	7.10.6 quantity of donkeys slaughtered
m7a_1_t7	7.1.7 mules/horses raised or owned during the last 12 months
m7a_2_t7	7.2.2 breed
m7a_3_1_t7	7.3.1 quantity of mules/horses owned by household
m7a_3_2_t7	7.3.2 quantity of mules/horses kept but not owned by household
m7a_4_t7	7.4.7 price receive from sale
m7a_5_t7	7.5.7 quantity of mules/horses owned 12 months ago
m7a_6_t7	7.6.7 quantity of mules/horses received as gift in the last 12 months
m7a_7_t7	7.7.7 quantity of mules/horses lost or died in the last 12 months
m7a_8_t7	7.8.7 quantity of mules/horses given as gifts in the last 12 months
m7a_9_1_t7	7.9.1 quantity of mules/horses bought in the last 12 months
m7a_9_2_t7	7.9.2 value of all bought
m7a_10_t7	7.10.7 quantity of mules/horses slaughtered
m7a_15	7.15 Spent on hired labour
m7a_15_1	7.15.1 cash value
m7a_16	7.16 spend any on livestock feed
m7a_16_1	7.16.1 cash value
m7a_17	7.17 spend any on veterinary services / medicine
m7a_17_1	7.17.1 cash value
m7a_18	7.18 spend any on other expense
m7a_18_0	7.18.1 other expense - specify
m7a_18_1	7.18.1 cash value
m7a_19	7.19 produce any livestock products in the last 12 months
m7a_19_p1	7.19 livestock product
m7a_19_1_p1	7.19 specify other livestock product
m7a_20_p1	7.2 number of production months in the last 12 months
m7a_21_1_p1	7.21 average production per month_quantity
m7a_21_2_p1	7.21 average production per month_unit
m7a_21_2_1_p1	7.21 specify other unit
m7a_22_1_p1	7.22 average sales per month_quantity
m7a_22_2_p1	7.22 average sales per month_value
m7a_23_p1	7.23 average consumption per month
m7a_24_p11	7.24 Who controls revenue from this product
m7a_24_p12	7.24 Who controls revenue from this product
m7a_25_p1	7.25 where/to whom do you mainly sell your products
m7a_25_1_p1	7.25 specify other buyer
m7a_26_a	7.26 other livestock product
m7a_19_p2	7.19 livestock product
m7a_19_1_p2	7.19 specify other livestock product
m7a_20_p2	7.2 number of production months in the last 12 months
m7a_21_1_p2	7.21 average production per month_quantity
m7a_21_2_p2	7.21 average production per month_unit
m7a_21_2_1_p2	7.21 specify other unit
m7a_22_1_p2	7.22 average sales per month_quantity
m7a_22_2_p2	7.22 average sales per month_value
m7a_23_p2	7.23 average consumption per month
m7a_24_p2	7.24 who controls the revenue from this product
m7a_25_p2	7.25 where/to whom do you mainly sell your products
m7a_25_1_p2	7.25 specify other buyer
m7a_26_b	7.26 other livestock product
m7a_19_p3	7.19 livestock product
m7a_19_1_p3	7.19 specify other livestock product
m7a_20_p3	7.2 number of production months in the last 12 months
m7a_21_1_p3	7.21 average production per month_quantity
m7a_21_2_p3	7.21 average production per month_unit
m7a_21_2_1_p3	7.21 specify other unit
m7a_22_1_p3	7.22 average sales per month_quantity
m7a_22_2_p3	7.22 average sales per month_value
m7a_23_p3	7.23 average consumption per month
m7a_24_p3	7.24 who controls the revenue from this product
m7a_25_p3	7.25 where/to whom do you mainly sell your products
m7a_25_1_p3	7.25 specify other buyer
m7a_26_c	7.26 other livestock product
m7a_19_p4	7.19 livestock product
m7a_19_1_p4	7.19 specify other livestock product
m7a_20_p4	7.2 number of production months in the last 12 months
m7a_21_1_p4	7.21 average production per month_quantity
m7a_21_2_p4	7.21 average production per month_unit
m7a_21_2_1_p4	7.21 specify other unit
m7a_22_1_p4	7.22 average sales per month_quantity
m7a_22_2_p4	7.22 average sales per month_value
m7a_23_p4	7.23 average consumption per month
m7a_24_p4	7.24 who controls the revenue from this product
m7a_25_p4	7.25 where/to whom do you mainly sell your products
m7a_25_1_p4	7.25 specify other buyer
m7a_26_d	7.26 other livestock product
m7a_19_p5	7.19 livestock product
m7a_19_1_p5	7.19 specify other livestock product
m7a_20_p5	7.2 number of production months in the last 12 months
m7a_21_1_p5	7.21 average production per month_quantity
m7a_21_2_p5	7.21 average production per month_unit
m7a_21_2_1_p5	7.21 specify other unit
m7a_22_1_p5	7.22 average sales per month_quantity
m7a_22_2_p5	7.22 average sales per month_value
m7a_23_p5	7.23 average consumption per month
m7a_24_p5	7.24 who controls the revenue from this product
m7a_25_p5	7.25 where/to whom do you mainly sell your products
m7a_25_1_p5	7.25 specify other buyer
m7a_26_e	7.26 other livestock product
m7a_19_p6	7.19 livestock product
m7a_19_1_p6	7.19 specify other livestock product
m7a_20_p6	7.2 number of production months in the last 12 months
m7a_21_1_p6	7.21 average production per month_quantity
m7a_21_2_p6	7.21 average production per month_unit
m7a_21_2_1_p6	7.21 specify other unit
m7a_22_1_p6	7.22 average sales per month_quantity
m7a_22_2_p6	7.22 average sales per month_value
m7a_23_p6	7.23 average consumption per month
m7a_24_p6	7.24 who controls the revenue from this product
m7a_25_p6	7.25 where/to whom do you mainly sell your products
m7a_25_1_p6	7.25 specify other buyer
m7a_26_f	7.26 other livestock product
m7a_19_p7	7.19 livestock product
m7a_19_1_p7	7.19 specify other livestock product
m7a_20_p7	7.2 number of production months in the last 12 months
m7a_21_1_p7	7.21 average production per month_quantity
m7a_21_2_p7	7.21 average production per month_unit
m7a_21_2_1_p7	7.21 specify other unit
m7a_22_1_p7	7.22 average sales per month_quantity
m7a_22_2_p7	7.22 average sales per month_value
m7a_23_p7	7.23 average consumption per month
m7a_24_p7	7.24 who controls the revenue from this product
m7a_25_p7	7.25 where/to whom do you mainly sell your products
m7a_25_1_p7	7.25 specify other buyer
m7a_26_g	7.26 other livestock product
m7a_19_p8	7.19 livestock product
m7a_19_1_p8	7.19 specify other livestock product
m7a_20_p8	7.2 number of production months in the last 12 months
m7a_21_1_p8	7.21 average production per month_quantity
m7a_21_2_p8	7.21 average production per month_unit
m7a_21_2_1_p8	7.21 specify other unit
m7a_22_1_p8	7.22 average sales per month_quantity
m7a_22_2_p8	7.22 average sales per month_value
m7a_23_p8	7.23 average consumption per month
m7a_24_p8	7.24 who controls the revenue from this product
m7a_25_p8	7.25 where/to whom do you mainly sell your products
m7a_25_1_p8	7.25 specify other buyer
m7a_26_h	7.26 other livestock product
m7a_19_p9	7.19 livestock product
m7a_19_1_p9	7.19 specify other livestock product
m7a_20_p9	7.2 number of production months in the last 12 months
m7a_21_1_p9	7.21 average production per month_quantity
m7a_21_2_p9	7.21 average production per month_unit
m7a_21_2_1_p9	7.21 specify other unit
m7a_22_1_p9	7.22 average sales per month_quantity
m7a_22_2_p9	7.22 average sales per month_value
m7a_23_p9	7.23 average consumption per month
m7a_24_p9	7.24 who controls the revenue from this product
m7a_25_p9	7.25 where/to whom do you mainly sell your products
m7a_25_1_p9	7.25 specify other buyer
m7a_26_i	7.26 other livestock product
m7a_19_p10	7.19 livestock product
m7a_19_1_p10	7.19 specify other livestock product
m7a_20_p10	7.2 number of production months in the last 12 months
m7a_21_1_p10	7.21 average production per month_quantity
m7a_21_2_p10	7.21 average production per month_unit
m7a_21_2_1_p10	7.21 specify other unit
m7a_22_1_p10	7.22 average sales per month_quantity
m7a_22_2_p10	7.22 average sales per month_value
m7a_23_p10	7.23 average consumption per month
m7a_24_p10	7.24 who controls the revenue from this product
m7a_25_p10	7.25 where/to whom do you mainly sell your products
m7a_25_1_p10	7.25 specify other buyer
m7a_26_j	7.26 other livestock product
m7a_19_p11	7.19 livestock product
m7a_19_1_p11	7.19 specify other livestock product
m7a_20_p11	7.2 number of production months in the last 12 months
m7a_21_1_p11	7.21 average production per month_quantity
m7a_21_2_p11	7.21 average production per month_unit
m7a_21_2_1_p11	7.21 specify other unit
m7a_22_1_p11	7.22 average sales per month_quantity
m7a_22_2_p11	7.22 average sales per month_value
m7a_23_p11	7.23 average consumption per month
m7a_25_p11	7.25 where/to whom do you mainly sell your products
m7a_26_k	7.26 other livestock product
m7a_19_p12	7.19 livestock product
m7a_20_p12	7.2 number of production months in the last 12 months
m7a_21_1_p12	7.21 average production per month_quantity
m7a_21_2_p12	7.21 average production per month_unit
m7a_22_1_p12	7.22 average sales per month_quantity
m7a_22_2_p12	7.22 average sales per month_value
m7a_23_p12	7.23 average consumption per month
m7a_25_p12	7.25 where/to whom do you mainly sell your products
m7a_26_l	7.26 other livestock product
m7a_19_p13	7.19 livestock product
m7a_20_p13	7.2 number of production months in the last 12 months
m7a_21_1_p13	7.21 average production per month_quantity
m7a_21_2_p13	7.21 average production per month_unit
m7a_22_1_p13	7.22 average sales per month_quantity
m7a_22_2_p13	7.22 average sales per month_value
m7a_23_p13	7.23 average consumption per month
m7a_24_p13	7.24 who controls the revenue from this product
m7a_25_p13	7.25 where/to whom do you mainly sell your products
m7a_25_1_p13	7.25 specify other buyer
m7a_26_m	7.26 other livestock product
m7a_19_p14	7.19 livestock product
m7a_19_1_p14	7.19 specify other livestock product
m7a_20_p14	7.2 number of production months in the last 12 months
m7a_21_1_p14	7.21 average production per month_quantity
m7a_21_2_p14	7.21 average production per month_unit
m7a_21_2_1_p14	7.21 specify other unit
m7a_22_1_p14	7.22 average sales per month_quantity
m7a_22_2_p14	7.22 average sales per month_value
m7a_23_p14	7.23 average consumption per month
m7a_24_p14	7.24 who controls the revenue from this product
m7a_25_p14	7.25 where/to whom do you mainly sell your products
m7a_25_1_p14	7.25 specify other buyer
m7a_26_n	7.26 other livestock product

## Sheet: Module 8
Variable Name	Variable Label
household_id	Household ID
gender_id	Gender ID
country	Country
region	Region
district	District
m8_8_1_1_11	8.1.1 who decides what crops to plant
m8_8_1_1_12	8.1.1 who decides what crops to plant
m8_8_1_1_13	8.1.1 who decides what crops to plant
m8_8_1_1_21	8.1.1 who decides what crops to plant
m8_8_1_1_22	8.1.1 who decides what crops to plant
m8_8_1_1_23	8.1.1 who decides what crops to plant
m8_8_1_1_31	8.1.1 who decides what crops to plant
m8_8_1_1_32	8.1.1 who decides what crops to plant
m8_8_1_1_33	8.1.1 who decides what crops to plant
m8_8_1_1_34	8.1.1 who decides what crops to plant
m8_8_1_1_41	8.1.1 who decides what crops to plant
m8_8_1_1_42	8.1.1 who decides what crops to plant
m8_8_1_2_11	8.1.2 who decides how to prepare land for planting
m8_8_1_2_12	8.1.2 who decides how to prepare land for planting
m8_8_1_2_13	8.1.2 who decides how to prepare land for planting
m8_8_1_2_21	8.1.2 who decides how to prepare land for planting
m8_8_1_2_22	8.1.2 who decides how to prepare land for planting
m8_8_1_2_23	8.1.2 who decides how to prepare land for planting
m8_8_1_2_31	8.1.2 who decides how to prepare land for planting
m8_8_1_2_32	8.1.2 who decides how to prepare land for planting
m8_8_1_2_41	8.1.2 who decides how to prepare land for planting
m8_8_1_2_42	8.1.2 who decides how to prepare land for planting
m8_8_1_3_11	8.1.3 who decides to use fertilizers (or not)
m8_8_1_3_12	8.1.3 who decides to use fertilizers (or not)
m8_8_1_3_13	8.1.3 who decides to use fertilizers (or not)
m8_8_1_3_21	8.1.3 who decides to use fertilizers (or not)
m8_8_1_3_22	8.1.3 who decides to use fertilizers (or not)
m8_8_1_3_23	8.1.3 who decides to use fertilizers (or not)
m8_8_1_3_31	8.1.3 who decides to use fertilizers (or not)
m8_8_1_3_32	8.1.3 who decides to use fertilizers (or not)
m8_8_1_3_41	8.1.3 who decides to use fertilizers (or not)
m8_8_1_3_42	8.1.3 who decides to use fertilizers (or not)
m8_8_1_4_11	8.1.4 who decides what inputs you use
m8_8_1_4_12	8.1.4 who decides what inputs you use
m8_8_1_4_13	8.1.4 who decides what inputs you use
m8_8_1_4_21	8.1.4 who decides what inputs you use
m8_8_1_4_22	8.1.4 who decides what inputs you use
m8_8_1_4_23	8.1.4 who decides what inputs you use
m8_8_1_4_31	8.1.4 who decides what inputs you use
m8_8_1_4_32	8.1.4 who decides what inputs you use
m8_8_1_4_41	8.1.4 who decides what inputs you use
m8_8_1_4_42	8.1.4 who decides what inputs you use
m8_8_1_5_11	8.1.5 who decides to hire labor (or not)
m8_8_1_5_12	8.1.5 who decides to hire labor (or not)
m8_8_1_5_13	8.1.5 who decides to hire labor (or not)
m8_8_1_5_21	8.1.5 who decides to hire labor (or not)
m8_8_1_5_22	8.1.5 who decides to hire labor (or not)
m8_8_1_5_31	8.1.5 who decides to hire labor (or not)
m8_8_1_5_32	8.1.5 who decides to hire labor (or not)
m8_8_1_5_41	8.1.5 who decides to hire labor (or not)
m8_8_1_5_42	8.1.5 who decides to hire labor (or not)
m8_8_1_6_11	8.1.6 who decides how to control weeds
m8_8_1_6_12	8.1.6 who decides how to control weeds
m8_8_1_6_13	8.1.6 who decides how to control weeds
m8_8_1_6_21	8.1.6 who decides how to control weeds
m8_8_1_6_22	8.1.6 who decides how to control weeds
m8_8_1_6_23	8.1.6 who decides how to control weeds
m8_8_1_6_31	8.1.6 who decides how to control weeds
m8_8_1_6_32	8.1.6 who decides how to control weeds
m8_8_1_6_33	8.1.6 who decides how to control weeds
m8_8_1_6_41	8.1.6 who decides how to control weeds
m8_8_1_6_42	8.1.6 who decides how to control weeds
m8_8_1_7_11	8.1.7 who decides when to begin harvesting
m8_8_1_7_12	8.1.7 who decides when to begin harvesting
m8_8_1_7_13	8.1.7 who decides when to begin harvesting
m8_8_1_7_21	8.1.7 who decides when to begin harvesting
m8_8_1_7_22	8.1.7 who decides when to begin harvesting
m8_8_1_7_23	8.1.7 who decides when to begin harvesting
m8_8_1_7_31	8.1.7 who decides when to begin harvesting
m8_8_1_7_32	8.1.7 who decides when to begin harvesting
m8_8_1_7_33	8.1.7 who decides when to begin harvesting
m8_8_1_7_41	8.1.7 who decides when to begin harvesting
m8_8_1_7_42	8.1.7 who decides when to begin harvesting
m8_8_1_8_11	8.1.8 who decides how much of the harvest to sell
m8_8_1_8_12	8.1.8 who decides how much of the harvest to sell
m8_8_1_8_13	8.1.8 who decides how much of the harvest to sell
m8_8_1_8_21	8.1.8 who decides how much of the harvest to sell
m8_8_1_8_22	8.1.8 who decides how much of the harvest to sell
m8_8_1_8_31	8.1.8 who decides how much of the harvest to sell
m8_8_1_8_32	8.1.8 who decides how much of the harvest to sell
m8_8_1_8_33	8.1.8 who decides how much of the harvest to sell
m8_8_1_8_41	8.1.8 who decides how much of the harvest to sell
m8_8_1_8_42	8.1.8 who decides how much of the harvest to sell
m8_8_1_9_11	8.1.9 who decides how to use income from sale of the crop
m8_8_1_9_12	8.1.9 who decides how to use income from sale of the crop
m8_8_1_9_13	8.1.9 who decides how to use income from sale of the crop
m8_8_1_9_21	8.1.9 who decides how to use income from sale of the crop
m8_8_1_9_22	8.1.9 who decides how to use income from sale of the crop
m8_8_1_9_31	8.1.9 who decides how to use income from sale of the crop
m8_8_1_9_32	8.1.9 who decides how to use income from sale of the crop
m8_8_1_9_33	8.1.9 who decides how to use income from sale of the crop
m8_8_1_9_41	8.1.9 who decides how to use income from sale of the crop
m8_8_1_9_42	8.1.9 who decides how to use income from sale of the crop
m8_8_2_1_cattle	8.2.1 quantity of cattle
m8_8_2_2_cattle1	8.2.2 owners of the cattle
m8_8_2_2_cattle2	8.2.2 owners of the cattle
m8_8_2_3_cattle1	8.2.3 In charge of giving water to cattle
m8_8_2_3_cattle2	8.2.3 In charge of giving water to cattle
m8_8_2_3_cattle3	8.2.3 In charge of giving water to cattle
m8_8_2_3_cattle4	8.2.3 In charge of giving water to cattle
m8_8_2_3_cattle5	8.2.3 In charge of giving water to cattle
m8_8_2_4_cattle1	8.2.4 who decides what to feed the cattle
m8_8_2_4_cattle2	8.2.4 who decides what to feed the cattle
m8_8_2_4_cattle3	8.2.4 who decides what to feed the cattle
m8_8_2_4_cattle4	8.2.4 who decides what to feed the cattle
m8_8_2_5_cattle1	8.2.5 in charge of cattle health
m8_8_2_5_cattle2	8.2.5 in charge of cattle health
m8_8_2_5_cattle3	8.2.5 in charge of cattle health
m8_8_2_6_cattle1	8.2.6 who decides where cattle will graze
m8_8_2_6_cattle2	8.2.6 who decides where cattle will graze
m8_8_2_6_cattle3	8.2.6 who decides where cattle will graze
m8_8_2_6_cattle4	8.2.6 who decides where cattle will graze
m8_8_2_7_cattle1	8.2.7 who decides about the reproduction of the cattle
m8_8_2_7_cattle2	8.2.7 who decides about the reproduction of the cattle
m8_8_2_8_cattle1	8.2.8 who decides when to slaughter cattle
m8_8_2_8_cattle2	8.2.8 who decides when to slaughter cattle
m8_8_2_8_cattle3	8.2.8 who decides when to slaughter cattle
m8_8_2_9_cattle1	8.2.9 in charge of cattle product
m8_8_2_9_cattle2	8.2.9 in charge of cattle product
m8_8_2_9_cattle3	8.2.9 in charge of cattle product
m8_8_2_10_cattle	8.2.10 sells the product of cattle
m8_8_2_11_cattle1	8.2.11 who decides how much to sell of a product
m8_8_2_11_cattle2	8.2.11 who decides how much to sell of a product
m8_8_2_12_cattle1	8.2.12 who decides how to use income from the sale
m8_8_2_12_cattle2	8.2.12 who decides how to use income from the sale
m8_8_2_13_cattle	8.2.13 sells cattle
m8_8_2_14_cattle1	8.2.14 who decides to sell the cattle
m8_8_2_14_cattle2	8.2.14 who decides to sell the cattle
m8_8_2_15_cattle1	8.2.15 who decides use of income from the sale of the cattle
m8_8_2_15_cattle2	8.2.15 who decides use of income from the sale of the cattle
m8_8_2_1_milkcows	8.2.1 quantity of milk cows
m8_8_2_2_milkcows1	8.2.2 owners of the milk cows
m8_8_2_2_milkcows2	8.2.2 owners of the milk cows
m8_8_2_3_milkcows1	8.2.3 in charge of giving water to milk cows
m8_8_2_3_milkcows2	8.2.3 in charge of giving water to milk cows
m8_8_2_3_milkcows3	8.2.3 in charge of giving water to milk cows
m8_8_2_3_milkcows4	8.2.3 in charge of giving water to milk cows
m8_8_2_4_milkcows1	8.2.4 who decides what to feed the milk cows
m8_8_2_4_milkcows2	8.2.4 who decides what to feed the milk cows
m8_8_2_4_milkcows3	8.2.4 who decides what to feed the milk cows
m8_8_2_4_milkcows4	8.2.4 who decides what to feed the milk cows
m8_8_2_5_milkcows1	8.2.5 in charge of milk cows health
m8_8_2_5_milkcows2	8.2.5 in charge of milk cows health
m8_8_2_5_milkcows3	8.2.5 in charge of milk cows health
m8_8_2_6_milkcows1	8.2.6 who decides where the milk cows will graze
m8_8_2_6_milkcows2	8.2.6 who decides where the milk cows will graze
m8_8_2_6_milkcows3	8.2.6 who decides where the milk cows will graze
m8_8_2_7_milkcows1	8.2.7 who decides about the reproduction of the milk cows
m8_8_2_7_milkcows2	8.2.7 who decides about the reproduction of the milk cows
m8_8_2_8_milkcows1	8.2.8 who decides when to slaughter the milk cows
m8_8_2_8_milkcows2	8.2.8 who decides when to slaughter the milk cows
m8_8_2_8_milkcows3	8.2.8 who decides when to slaughter the milk cows
m8_8_2_9_milkcows1	8.2.9 in charge of milk cows product
m8_8_2_9_milkcows2	8.2.9 in charge of milk cows product
m8_8_2_10_milkcows	8.2.10 sells the product of milk cows
m8_8_2_11_milkcows1	8.2.11 who decides how much to sell of a product
m8_8_2_11_milkcows2	8.2.11 who decides how much to sell of a product
m8_8_2_12_milkcows1	8.2.12 who decides how to use income from the sell
m8_8_2_12_milkcows2	8.2.12 who decides how to use income from the sell
m8_8_2_13_milkcows	8.2.13 sells milk cows
m8_8_2_14_milkcows1	8.2.14 who decides to sell the milk cows
m8_8_2_14_milkcows2	8.2.14 who decides to sell the milk cows
m8_8_2_15_milkcows1	8.2.15 who decides use of income from sale of the milk cows
m8_8_2_15_milkcows2	8.2.15 who decides use of income from sale of the milk cows
m8_8_2_1_oxen	8.2.1 quantity of oxen
m8_8_2_2_oxen1	8.2.2 owners of oxen
m8_8_2_2_oxen2	8.2.2 owners of oxen
m8_8_2_3_oxen1	8.2.3 in charge of giving water to oxen
m8_8_2_3_oxen2	8.2.3 in charge of giving water to oxen
m8_8_2_3_oxen3	8.2.3 in charge of giving water to oxen
m8_8_2_3_oxen4	8.2.3 in charge of giving water to oxen
m8_8_2_4_oxen2	8.2.4 who decides what to feed the oxen
m8_8_2_4_oxen3	8.2.4 who decides what to feed the oxen
m8_8_2_4_oxen4	8.2.4 who decides what to feed the oxen
m8_8_2_4_oxen5	8.2.4 who decides what to feed the oxen
m8_8_2_5_oxen1	8.2.5 in charge of oxen health
m8_8_2_5_oxen2	8.2.5 in charge of oxen health
m8_8_2_5_oxen3	8.2.5 in charge of oxen health
m8_8_2_6_oxen1	8.2.6 who decides where oxen will graze
m8_8_2_6_oxen2	8.2.6 who decides where oxen will graze
m8_8_2_6_oxen3	8.2.6 who decides where oxen will graze
m8_8_2_6_oxen4	8.2.6 who decides where oxen will graze
m8_8_2_7_oxen1	8.2.7 who decides about the reproduction of the oxen
m8_8_2_7_oxen2	8.2.7 who decides about the reproduction of the oxen
m8_8_2_7_oxen3	8.2.7 who decides about the reproduction of the oxen
m8_8_2_8_oxen1	8.2.8 who decides when to slaughter the oxen
m8_8_2_8_oxen2	8.2.8 who decides when to slaughter the oxen
m8_8_2_8_oxen3	8.2.8 who decides when to slaughter the oxen
m8_8_2_9_oxen1	8.2.9 in charge of oxen product
m8_8_2_9_oxen2	8.2.9 in charge of oxen product
m8_8_2_10_oxen	8.2.10 sells the product of oxen
m8_8_2_11_oxen1	8.2.11 who decides ow much to sell of the product
m8_8_2_11_oxen2	8.2.11 who decides ow much to sell of the product
m8_8_2_12_oxen1	8.2.12 who decides how to use income from the sale
m8_8_2_13_oxen	8.2.13 sells oxen
m8_8_2_14_oxen1	8.2.14 who decides to sell the oxen
m8_8_2_14_oxen2	8.2.14 who decides to sell the oxen
m8_8_2_15_oxen1	8.2.15 who decides use of income from the sell the oxen
m8_8_2_15_oxen2	8.2.15 who decides use of income from the sell the oxen
m8_8_2_1_goats	8.2.1 quantity of goats
m8_8_2_2_goats1	8.2.2 owners of the goats
m8_8_2_2_goats2	8.2.2 owners of the goats
m8_8_2_3_goats1	8.2.3 in charge of giving water to goats
m8_8_2_3_goats2	8.2.3 in charge of giving water to goats
m8_8_2_3_goats3	8.2.3 in charge of giving water to goats
m8_8_2_3_goats4	8.2.3 in charge of giving water to goats
m8_8_2_4_goats1	8.2.4 who decides what to feed the goats
m8_8_2_4_goats2	8.2.4 who decides what to feed the goats
m8_8_2_4_goats3	8.2.4 who decides what to feed the goats
m8_8_2_4_goats4	8.2.4 who decides what to feed the goats
m8_8_2_5_goats1	8.2.5 in charge of giving the goats health
m8_8_2_5_goats2	8.2.5 in charge of giving the goats health
m8_8_2_5_goats3	8.2.5 in charge of giving the goats health
m8_8_2_6_goats1	8.2.6 who decides where goats will graze
m8_8_2_6_goats2	8.2.6 who decides where goats will graze
m8_8_2_6_goats3	8.2.6 who decides where goats will graze
m8_8_2_7_goats1	8.2.7 who decides about reproduction of the goats
m8_8_2_7_goats2	8.2.7 who decides about reproduction of the goats
m8_8_2_7_goats3	8.2.7 who decides about reproduction of the goats
m8_8_2_8_goats1	8.2.8 who decides when to slaughter the goats
m8_8_2_8_goats2	8.2.8 who decides when to slaughter the goats
m8_8_2_8_goats3	8.2.8 who decides when to slaughter the goats
m8_8_2_9_goats1	8.2.9 in charge of goats products
m8_8_2_9_goats2	8.2.9 in charge of goats products
m8_8_2_10_goats	8.2.10 sells the product of goats
m8_8_2_11_goats1	8.2.11 who decides how much to sell of the product
m8_8_2_11_goats2	8.2.11 who decides how much to sell of the product
m8_8_2_12_goats2	8.2.12 who decides how to use income from the sale
m8_8_2_13_goats	8.2.13 sells goats
m8_8_2_14_goats1	8.2.14 who decides to sell goats
m8_8_2_14_goats2	8.2.14 who decides to sell goats
m8_8_2_15_goats1	8.2.15 who decides use income from the sell og goats
m8_8_2_15_goats2	8.2.15 who decides use income from the sell og goats
m8_8_2_1_sheep	8.2.1 quantity of sheep
m8_8_2_2_sheep1	8.2.2 owners of the sheep
m8_8_2_2_sheep2	8.2.2 owners of the sheep
m8_8_2_3_sheep1	8.2.3 in charge of giving water to sheep
m8_8_2_3_sheep2	8.2.3 in charge of giving water to sheep
m8_8_2_3_sheep3	8.2.3 in charge of giving water to sheep
m8_8_2_4_sheep1	8.2.4 who decides what to feed the sheep
m8_8_2_4_sheep2	8.2.4 who decides what to feed the sheep
m8_8_2_4_sheep3	8.2.4 who decides what to feed the sheep
m8_8_2_5_sheep1	8.2.5 in charge of the sheep health
m8_8_2_5_sheep2	8.2.5 in charge of the sheep health
m8_8_2_6_sheep1	8.2.6 who decides where sheep will graze
m8_8_2_6_sheep2	8.2.6 who decides where sheep will graze
m8_8_2_7_sheep1	8.2.7 who decides about the reproduction of the sheep
m8_8_2_7_sheep2	8.2.7 who decides about the reproduction of the sheep
m8_8_2_8_sheep1	8.2.8 who decides when to slaughter the sheep
m8_8_2_8_sheep2	8.2.8 who decides when to slaughter the sheep
m8_8_2_8_sheep3	8.2.8 who decides when to slaughter the sheep
m8_8_2_9_sheep1	8.2.9 in charge of sheep product
m8_8_2_9_sheep2	8.2.9 in charge of sheep product
m8_8_2_10_sheep	8.2.10 sells the product of sheep
m8_8_2_11_sheep1	8.2.11 who decides how much to sell of the product
m8_8_2_13_sheep	8.2.13 sells sheep
m8_8_2_14_sheep1	8.2.14 who decides to sell the sheep
m8_8_2_14_sheep2	8.2.14 who decides to sell the sheep
m8_8_2_15_sheep1	8.2.15 who decides use of income from the sale of sheep
m8_8_2_15_sheep2	8.2.15 who decides use of income from the sale of sheep
m8_8_2_1_rabbits	8.2.1 quantity of rabbits
m8_8_2_2_rabbits1	8.2.2 owners of the rabbits
m8_8_2_2_rabbits2	8.2.2 owners of the rabbits
m8_8_2_3_rabbits1	8.2.3 in charge og giving the water to the rabbits
m8_8_2_3_rabbits2	8.2.3 in charge og giving the water to the rabbits
m8_8_2_4_rabbits1	8.2.4 who decides what to feed the rabbits
m8_8_2_4_rabbits2	8.2.4 who decides what to feed the rabbits
m8_8_2_5_rabbits1	8.2.5 in charge of rabbits health
m8_8_2_5_rabbits2	8.2.5 in charge of rabbits health
m8_8_2_6_rabbits1	8.2.6 who decides where rabbits will graze
m8_8_2_6_rabbits2	8.2.6 who decides where rabbits will graze
m8_8_2_7_rabbits1	8.2.7 who decides about the reproduction of the rabbits
m8_8_2_7_rabbits2	8.2.7 who decides about the reproduction of the rabbits
m8_8_2_8_rabbits1	8.2.8 who decides when to slaughter the rabbits
m8_8_2_8_rabbits2	8.2.8 who decides when to slaughter the rabbits
m8_8_2_9_rabbits1	8.2.9 in charge of rabbit product
m8_8_2_9_rabbits2	8.2.9 in charge of rabbit product
m8_8_2_10_rabbits	8.2.10 sells the product of rabbits
m8_8_2_11_rabbits1	8.2.11 who decides how much to sell of the product
m8_8_2_11_rabbits2	8.2.11 who decides how much to sell of the product
m8_8_2_12_rabbits1	8.2.12 who decides how to use income from the sale
m8_8_2_12_rabbits2	8.2.12 who decides how to use income from the sale
m8_8_2_13_rabbits	8.2.13 sells rabbits
m8_8_2_14_rabbits1	8.2.14 who decides to sell the rabbits
m8_8_2_14_rabbits2	8.2.14 who decides to sell the rabbits
m8_8_2_15_rabbits1	8.2.15 who decides to use income from the sale of the rabbits
m8_8_2_15_rabbits2	8.2.15 who decides to use income from the sale of the rabbits
m8_8_2_1_chicken	8.2.1 quantity of chickens
m8_8_2_2_chicken1	8.2.2 owners of the chicken
m8_8_2_2_chicken2	8.2.2 owners of the chicken
m8_8_2_2_chicken3	8.2.2 owners of the chicken
m8_8_2_3_chicken1	8.2.3 in charge of giving water to the chicken
m8_8_2_3_chicken2	8.2.3 in charge of giving water to the chicken
m8_8_2_3_chicken3	8.2.3 in charge of giving water to the chicken
m8_8_2_3_chicken4	8.2.3 in charge of giving water to the chicken
m8_8_2_3_chicken5	8.2.3 in charge of giving water to the chicken
m8_8_2_4_chicken1	8.2.4 who decides what to feed the chicken
m8_8_2_4_chicken2	8.2.4 who decides what to feed the chicken
m8_8_2_4_chicken3	8.2.4 who decides what to feed the chicken
m8_8_2_4_chicken4	8.2.4 who decides what to feed the chicken
m8_8_2_4_chicken5	8.2.4 who decides what to feed the chicken
m8_8_2_5_chicken1	8.2.5 in charge of the chickens health
m8_8_2_5_chicken2	8.2.5 in charge of the chickens health
m8_8_2_5_chicken3	8.2.5 in charge of the chickens health
m8_8_2_5_chicken4	8.2.5 in charge of the chickens health
m8_8_2_5_chicken5	8.2.5 in charge of the chickens health
m8_8_2_8_chicken1	8.2.8 who decides when to slaughter chicken
m8_8_2_8_chicken2	8.2.8 who decides when to slaughter chicken
m8_8_2_8_chicken3	8.2.8 who decides when to slaughter chicken
m8_8_2_8_chicken4	8.2.8 who decides when to slaughter chicken
m8_8_2_9_chicken1	8.2.9 in charge of the chicken product
m8_8_2_9_chicken2	8.2.9 in charge of the chicken product
m8_8_2_10_chicken	8.2.10 sells the product of chickens
m8_8_2_11_chicken1	8.2.11 in charge of the chicken product
m8_8_2_11_chicken2	8.2.11 in charge of the chicken product
m8_8_2_12_chicken1	8.2.12 who decides how to use income from the sale
m8_8_2_12_chicken2	8.2.12 who decides how to use income from the sale
m8_8_2_13_chicken	8.2.13 sells chickens
m8_8_2_14_chicken1	8.2.14 who decides sell the chicken
m8_8_2_14_chicken2	8.2.14 who decides sell the chicken
m8_8_2_15_chicken1	8.2.15 who decides use of income from the sell of chicken
m8_8_2_15_chicken2	8.2.15 who decides use of income from the sell of chicken
m8_8_2_1_poultry	8.2.1 quantity of other poultry
m8_8_2_2_poultry1	8.2.2 owners of poultry
m8_8_2_2_poultry2	8.2.2 owners of poultry
m8_8_2_2_poultry3	8.2.2 owners of poultry
m8_8_2_3_poultry1	8.2.3 in charge of giving water to the poulty
m8_8_2_3_poultry2	8.2.3 in charge of giving water to the poulty
m8_8_2_3_poultry3	8.2.3 in charge of giving water to the poulty
m8_8_2_3_poultry4	8.2.3 in charge of giving water to the poulty
m8_8_2_4_poultry1	8.2.4 who decides what to feed the poultry
m8_8_2_4_poultry2	8.2.4 who decides what to feed the poultry
m8_8_2_4_poultry3	8.2.4 who decides what to feed the poultry
m8_8_2_4_poultry4	8.2.4 who decides what to feed the poultry
m8_8_2_5_poultry1	8.2.5 in charge of other poultry heath
m8_8_2_5_poultry2	8.2.5 in charge of other poultry heath
m8_8_2_5_poultry3	8.2.5 in charge of poultry heath
m8_8_2_8_poultry1	8.2.8 who decide when to slaughter other poultry
m8_8_2_8_poultry2	8.2.8 who decide when to slaughter other poultry
m8_8_2_9_poultry1	8.2.9 in charge of other poultry products
m8_8_2_9_poultry2	8.2.9 in charge of other poultry products
m8_8_2_9_poultry3	8.2.9 in charge of other poultry products
m8_8_2_10_poultry	8.2.10 sells the product of other poultry
m8_8_2_11_poultry1	8.2.11 who decides how much to sell of the product
m8_8_2_11_poultry2	8.2.11 who decides how much to sell of the product
m8_8_2_12_poultry1	8.2.12 who decides how to use income from sell
m8_8_2_12_poultry2	8.2.12 who decides how to use income from sell
m8_8_2_13_poultry	8.2.13 sells other poultry
m8_8_2_14_poultry1	8.2.14 who decides to sell the other poultry
m8_8_2_14_poultry2	8.2.14 who decides to sell the other poultry
m8_8_2_15_poultry1	8.2.15 who decides to use income from the sell of other poulty
m8_8_2_15_poultry2	8.2.15 who decides to use income from the sell of other poulty
m8_8_2_1_pigs	8.2.1 quantity of pigs
m8_8_2_2_pigs1	8.2.2 owners of pigs
m8_8_2_2_pigs2	8.2.2 owners of pigs
m8_8_2_2_pigs3	8.2.2 owners of pigs
m8_8_2_3_pigs1	8.2.3 in charge of giving water to pigs
m8_8_2_3_pigs2	8.2.3 in charge of giving water to pigs
m8_8_2_3_pigs3	8.2.3 in charge of giving water to pigs
m8_8_2_3_pigs4	8.2.3 in charge of giving water to pigs
m8_8_2_3_pigs5	8.2.3 in charge of giving water to pigs
m8_8_2_4_pigs1	8.2.4 who decides what to feed the pigs
m8_8_2_4_pigs2	8.2.4 who decides what to feed the pigs
m8_8_2_4_pigs3	8.2.4 who decides what to feed the pigs
m8_8_2_4_pigs4	8.2.4 who decides what to feed the pigs
m8_8_2_4_pigs5	8.2.4 who decides what to feed the pigs
m8_8_2_5_pigs1	8.2.5 in charge of pigs health
m8_8_2_5_pigs2	8.2.5 in charge of pigs health
m8_8_2_5_pigs3	8.2.5 in charge of pigs health
m8_8_2_7_pigs1	8.2.7 who decides on reproduction of pigs
m8_8_2_7_pigs2	8.2.7 who decides on reproduction of pigs
m8_8_2_7_pigs3	8.2.7 who decides on reproduction of pigs
m8_8_2_8_pigs1	8.2.8 who decides when to slaughter pigs
m8_8_2_8_pigs2	8.2.8 who decides when to slaughter pigs
m8_8_2_8_pigs3	8.2.8 who decides when to slaughter pigs
m8_8_2_9_pigs1	8.2.9 in charge of pigs product
m8_8_2_9_pigs2	8.2.9 in charge of pigs product
m8_8_2_9_pigs3	8.2.9 in charge of pigs product
m8_8_2_10_pigs	8.2.10 sells the product of pigs
m8_8_2_11_pigs1	8.2.11 who decides how much to sell
m8_8_2_11_pigs2	8.2.11 who decides how much to sell
m8_8_2_12_pigs1	8.2.12 who decies how to use income from the sale
m8_8_2_12_pigs2	8.2.12 who decies how to use income from the sale
m8_8_2_13_pigs	8.2.13 sells pigs
m8_8_2_14_pigs1	8.2.14 who decides to sell pigs
m8_8_2_14_pigs2	8.2.14 who decides to sell pigs
m8_8_2_15_pigs1	8.2.15 who decides use income from the sell of pigs
m8_8_2_15_pigs2	8.2.15 who decides use income from the sell of pigs
m8_8_2_1_bees	8.2.1 quantity of bees
m8_8_2_2_bees1	8.2.2 owners of bees
m8_8_2_9_bees1	8.2.9 in charge of bees product
m8_8_2_10_bees	8.2.10 sells the product of bees
m8_8_2_11_bees1	8.2.11 who decides how much to sell of the product
m8_8_2_12_bees1	8.2.12 who decides how to use income from the sale of the product
m8_8_2_13_bees	8.2.13 sells bees
m8_8_2_15_bees1	8.2.15 who decides to sell the bees
m8_8_2_1_fish	8.2.1 who decides use income from sale of the bees
m8_8_2_2_fish1	8.2.2 owners of fish
m8_8_2_3_fish1	8.2.3 in charge of giving water to fish
m8_8_2_4_fish1	8.2.4 who decides what to feed the fish
m8_8_2_5_fish1	8.2.5 in charge of fish health
m8_8_2_7_fish1	8.2.7 who decides about the reprodcution of fish
m8_8_2_8_fish1	8.2.8 who decides when to slaughter fish
m8_8_2_9_fish1	8.2.9 in charge of fish product
m8_8_2_10_fish	8.2.10 sells the product of fish
m8_8_2_11_fish1	8.2.11 who decides how much to sell of the product
m8_8_2_12_fish1	8.2.12 who decides how to use income from the sell
m8_8_2_13_fish	8.2.13 sells fish
m8_8_2_14_fish1	8.2.14 who decides to sell fish
m8_8_2_15_fish1	8.2.15 who decides use income from sale of the fish
m8_8_2_1_donkeys	8.2.1 quantity of donkeys
m8_8_2_2_donkeys1	8.2.2 owners of the donkey
m8_8_2_2_donkeys2	8.2.2 owners of the donkey
m8_8_2_3_donkeys1	8.2.3 in charge of giving water to the donkey
m8_8_2_3_donkeys2	8.2.3 in charge of giving water to the donkey
m8_8_2_4_donkeys1	8.2.4 who decides what to feed the donkey
m8_8_2_4_donkeys2	8.2.4 who decides what to feed the donkey
m8_8_2_5_donkeys2	8.2.5 in charge of donkey's health
m8_8_2_6_donkeys1	8.2.6 who decides where donkeys will graze
m8_8_2_6_donkeys2	8.2.6 who decides where donkeys will graze
m8_8_2_7_donkeys1	8.2.7 who decides where donkeys will graze
m8_8_2_7_donkeys2	8.2.7 who decides where donkeys will graze
m8_8_2_9_donkeys2	8.2.9 in charge of donkey product
m8_8_2_13_donkeys	8.2.13 sells donkeys
m8_8_2_14_donkeys1	8.2.14 who decides to sell donkeys
m8_8_2_15_donkeys1	8.2.15 who decides use income fro the sell of donkeys
m8_8_2_15_donkeys2	8.2.15 who decides use income fro the sell of donkeys
m8_8_3_1_a	8.3.1 Agricultural investments
m8_8_3_1_1_a	8.3.1 Description of ag investments
m8_8_3_2_a1	8.3.2 Who decides to do ag investments
m8_8_3_2_a2	8.3.2 Who decides to do ag investments
m8_8_3_2_a3	8.3.2 Who decides to do ag investments
m8_8_3_1_b	8.3.1 Bought or sold land
m8_8_3_1_1_b	8.3.1 Description
m8_8_3_2_b1	8.3.2 Who decides to buy or sell land
m8_8_3_2_b2	8.3.2 Who decides to buy or sell land
m8_8_3_2_b3	8.3.2 Who decides to buy or sell land
m8_8_3_2_b4	8.3.2 Who decides to buy or sell land
m8_8_3_1_c	8.3.1 Rented land
m8_8_3_2_c1	8.3.2 Who decided to rent land
m8_8_3_2_c2	8.3.2 Who decided to rent land
m8_8_3_1_d	8.3.1 Purchased household items
m8_8_3_1_1_d	8.3.1 Description
m8_8_3_2_d1	8.3.2 Who decide to purchase hh items
m8_8_3_2_d2	8.3.2 Who decide to purchase hh items
m8_8_3_3_e1	8.3.3 Who decides about the budget for food
m8_8_3_3_e2	8.3.3 Who decides about the budget for food
m8_8_3_3_f1	8.3.3 Who decides about the budget for children
m8_8_3_3_f2	8.3.3 Who decides about the budget for children
m8_8_3_3_f3	8.3.3 Who decides about the budget for children
m8_8_3_3_f4	8.3.3 Who decides about the budget for children
m8_8_3_4	8.3.4 Worked off-farm
m8_8_3_5	8.3.5 You made these decisions
m8_8_3_5_1	8.3.5 With
m8_8_3_6	8.3.6 You decide spend the income received
m8_8_3_6_1	8.3.6 With
m8_8_3_7	8.3.7 Household members received remittances
m8_8_3_7_1	8.3.7 Who received remittances
m8_8_3_8	8.3.8 Frequency of remittance
m8_8_3_8_1	8.3.8 Specify frequency or remittance
m8_8_3_9	8.3.9 Contribution of remittance to household income
m8_8_3_10	8.3.10 This remittance is from
m8_8_3_111	8.3.11 Who earns most money from off-farm activities
m8_8_3_112	8.3.11 Who earns most money from off-farm activities
m8_8_3_121	8.3.12 Who contributes most to hh expenses
m8_8_3_122	8.3.12 Who contributes most to hh expenses
m8_8_3_13	8.3.13 Most important source for the maintenance of the hh
m8_8_3_13_1	8.3.13 Specify most important source
m8_8_3_14	8.3.14 Proportion of foods purchased

[truncated: 7 more sheets: Module 9, Module 10, Module 11, Module 12, Module 13, Module 14, Module 15]
