# Supplementary material for: Survey data of intra-household decision making and smallholder agricultural production in Northern Uganda and Southern Tanzania
Source: Data Brief. 2017 Jul 25;14:302–6. doi: 10.1016/j.dib.2017.07.040 (PMC5544471; doi:10.1016/j.dib.2017.07.040)
Supplement: Supplementary material [file mmc3.xlsx]

## Sheet: General information
Variable Name	Variable Label
hhid	Household ID
genderid	Gender ID
country	Country
district	District
subcounty	Sub County
division	Division
parish	Parish
latitude	Latitude
longitude	Longitude
elevation	Elevation
type_household	Type of household
male_dm_consent	Male decision-maker consent to provide information
female_dm_consent	Female decision-maker consent to provide information

## Sheet: Module 1
Variable Name	Variable Label
hhid	Household ID
genderid	Gender ID
member_id_01	Member ID
member_id_02	Member ID
member_id_03	Member ID
member_id_04	Member ID
member_id_05	Member ID
member_id_06	Member ID
member_id_07	Member ID
member_id_08	Member ID
member_id_09	Member ID
member_id_10	Member ID
member_id_11	Member ID
member_id_12	Member ID
member_id_13	Member ID
member_id_14	Member ID
member_id_15	Member ID
m1_1_2_01	1.2 What is the relationship to the household head?
m1_1_2_02	1.2 What is the relationship to the household head?
m1_1_2_03	1.2 What is the relationship to the household head?
m1_1_2_04	1.2 What is the relationship to the household head?
m1_1_2_05	1.2 What is the relationship to the household head?
m1_1_2_06	1.2 What is the relationship to the household head?
m1_1_2_07	1.2 What is the relationship to the household head?
m1_1_2_08	1.2 What is the relationship to the household head?
m1_1_2_09	1.2 What is the relationship to the household head?
m1_1_2_10	1.2 What is the relationship to the household head?
m1_1_2_11	1.2 What is the relationship to the household head?
m1_1_2_12	1.2 What is the relationship to the household head?
m1_1_2_13	1.2 What is the relationship to the household head?
m1_1_2_14	1.2 What is the relationship to the household head?
m1_1_2_15	1.2 What is the relationship to the household head?
m1_1_3_01	1.3 What year [name] born?
m1_1_3_02	1.3 What year [name] born?
m1_1_3_03	1.3 What year [name] born?
m1_1_3_04	1.3 What year [name] born?
m1_1_3_05	1.3 What year [name] born?
m1_1_3_06	1.3 What year [name] born?
m1_1_3_07	1.3 What year [name] born?
m1_1_3_08	1.3 What year [name] born?
m1_1_3_09	1.3 What year [name] born?
m1_1_3_10	1.3 What year [name] born?
m1_1_3_11	1.3 What year [name] born?
m1_1_3_12	1.3 What year [name] born?
m1_1_3_13	1.3 What year [name] born?
m1_1_3_14	1.3 What year [name] born?
m1_1_3_15	1.3 What year [name] born?
m1_1_4_01	1.4 Sex
m1_1_4_02	1.4 Sex
m1_1_4_03	1.4 Sex
m1_1_4_04	1.4 Sex
m1_1_4_05	1.4 Sex
m1_1_4_06	1.4 Sex
m1_1_4_07	1.4 Sex
m1_1_4_08	1.4 Sex
m1_1_4_09	1.4 Sex
m1_1_4_10	1.4 Sex
m1_1_4_11	1.4 Sex
m1_1_4_12	1.4 Sex
m1_1_4_13	1.4 Sex
m1_1_4_14	1.4 Sex
m1_1_4_15	1.4 Sex
m1_1_5_01	1.5 Marital status
m1_1_5_02	1.5 Marital status
m1_1_5_03	1.5 Marital status
m1_1_5_04	1.5 Marital status
m1_1_5_05	1.5 Marital status
m1_1_5_06	1.5 Marital status
m1_1_5_07	1.5 Marital status
m1_1_5_08	1.5 Marital status
m1_1_5_09	1.5 Marital status
m1_1_5_10	1.5 Marital status
m1_1_5_11	1.5 Marital status
m1_1_5_12	1.5 Marital status
m1_1_5_13	1.5 Marital status
m1_1_5_14	1.5 Marital status
m1_1_5_15	1.5 Marital status
m1_1_6_01	1.6 What level of education does [name] have?
m1_1_7_01	1.7 What is the highest year completd at this level?
m1_1_6_02	1.6 What level of education does [name] have?
m1_1_7_02	1.7 What is the highest year completd at this level?
m1_1_6_03	1.6 What level of education does [name] have?
m1_1_7_03	1.7 What is the highest year completd at this level?
m1_1_6_04	1.6 What level of education does [name] have?
m1_1_7_04	1.7 What is the highest year completd at this level?
m1_1_6_05	1.6 What level of education does [name] have?
m1_1_7_05	1.7 What is the highest year completd at this level?
m1_1_6_06	1.6 What level of education does [name] have?
m1_1_7_06	1.7 What is the highest year completd at this level?
m1_1_6_07	1.6 What level of education does [name] have?
m1_1_7_07	1.7 What is the highest year completd at this level?
m1_1_6_08	1.6 What level of education does [name] have?
m1_1_7_08	1.7 What is the highest year completd at this level?
m1_1_6_09	1.6 What level of education does [name] have?
m1_1_7_09	1.7 What is the highest year completd at this level?
m1_1_6_10	1.6 What level of education does [name] have?
m1_1_7_10	1.7 What is the highest year completd at this level?
m1_1_6_11	1.6 What level of education does [name] have?
m1_1_7_11	1.7 What is the highest year completd at this level?
m1_1_6_12	1.6 What level of education does [name] have?
m1_1_7_12	1.7 What is the highest year completd at this level?
m1_1_6_13	1.6 What level of education does [name] have?
m1_1_7_13	1.7 What is the highest year completd at this level?
m1_1_6_14	1.6 What level of education does [name] have?
m1_1_7_14	1.7 What is the highest year completd at this level?
m1_1_6_15	1.6 What level of education does [name] have?
m1_1_7_15	1.7 What is the highest year completd at this level?
m1_1_8_01	1.8 Which religion does [name] belong to?
m1_1_8_02	1.8 Which religion does [name] belong to?
m1_1_8_03	1.8 Which religion does [name] belong to?
m1_1_8_04	1.8 Which religion does [name] belong to?
m1_1_8_05	1.8 Which religion does [name] belong to?
m1_1_8_06	1.8 Which religion does [name] belong to?
m1_1_8_07	1.8 Which religion does [name] belong to?
m1_1_8_08	1.8 Which religion does [name] belong to?
m1_1_8_09	1.8 Which religion does [name] belong to?
m1_1_8_10	1.8 Which religion does [name] belong to?
m1_1_8_11	1.8 Which religion does [name] belong to?
m1_1_8_12	1.8 Which religion does [name] belong to?
m1_1_8_13	1.8 Which religion does [name] belong to?
m1_1_8_14	1.8 Which religion does [name] belong to?
m1_1_8_15	1.8 Which religion does [name] belong to?
m1_1_9_01	1.9 Household member source of Income
m1_1_9_02	1.9 Household member source of Income
m1_1_9_03	1.9 Household member source of Income
m1_1_9_04	1.9 Household member source of Income
m1_1_9_05	1.9 Household member source of Income
m1_1_9_06	1.9 Household member source of Income
m1_1_9_07	1.9 Household member source of Income
m1_1_9_08	1.9 Household member source of Income
m1_1_9_09	1.9 Household member source of Income
m1_1_9_10	1.9 Household member source of Income
m1_1_9_11	1.9 Household member source of Income
m1_1_9_12	1.9 Household member source of Income
m1_1_9_13	1.9 Household member source of Income
m1_1_9_14	1.9 Household member source of Income
m1_1_9_15	1.9 Household member source of Income
m1_1_a_01	1.9 Household member source of Income
m1_1_a_02	1.9 Household member source of Income
m1_1_a_03	1.9 Household member source of Income
m1_1_a_04	1.9 Household member source of Income
m1_1_a_05	1.9 Household member source of Income
m1_1_a_06	1.9 Household member source of Income
m1_1_a_07	1.9 Household member source of Income
m1_1_a_08	1.9 Household member source of Income
m1_1_a_09	1.9 Household member source of Income
m1_1_a_10	1.9 Household member source of Income
m1_1_a_11	1.9 Household member source of Income
m1_1_a_12	1.9 Household member source of Income
m1_1_a_13	1.9 Household member source of Income
m1_1_a_14	1.9 Household member source of Income
m1_1_a_15	1.9 Household member source of Income
m1_1_b_01	1.9 Household member source of Income
m1_1_b_02	1.9 Household member source of Income
m1_1_b_03	1.9 Household member source of Income
m1_1_b_04	1.9 Household member source of Income
m1_1_b_05	1.9 Household member source of Income
m1_1_b_06	1.9 Household member source of Income
m1_1_b_07	1.9 Household member source of Income
m1_1_b_08	1.9 Household member source of Income
m1_1_b_09	1.9 Household member source of Income
m1_1_b_10	1.9 Household member source of Income
m1_1_b_11	1.9 Household member source of Income
m1_1_b_12	1.9 Household member source of Income
m1_1_b_13	1.9 Household member source of Income
m1_1_b_14	1.9 Household member source of Income
m1_1_b_15	1.9 Household member source of Income
m1_1_c_01	1.9 Household member source of Income
m1_1_c_02	1.9 Household member source of Income
m1_1_c_03	1.9 Household member source of Income
m1_1_c_04	1.9 Household member source of Income
m1_1_c_05	1.9 Household member source of Income
m1_1_c_06	1.9 Household member source of Income
m1_1_c_07	1.9 Household member source of Income
m1_1_c_08	1.9 Household member source of Income
m1_1_c_09	1.9 Household member source of Income
m1_1_c_10	1.9 Household member source of Income
m1_1_c_11	1.9 Household member source of Income
m1_1_c_12	1.9 Household member source of Income
m1_1_c_13	1.9 Household member source of Income
m1_1_c_14	1.9 Household member source of Income
m1_1_c_15	1.9 Household member source of Income
m1_1_10_01	1.10 What activity or occupation does [name] dedicate most of his/her time
m1_1_10_02	1.10 What activity or occupation does [name] dedicate most of his/her time
m1_1_10_03	1.10 What activity or occupation does [name] dedicate most of his/her time
m1_1_10_04	1.10 What activity or occupation does [name] dedicate most of his/her time
m1_1_10_05	1.10 What activity or occupation does [name] dedicate most of his/her time
m1_1_10_06	1.10 What activity or occupation does [name] dedicate most of his/her time
m1_1_10_07	1.10 What activity or occupation does [name] dedicate most of his/her time
m1_1_10_08	1.10 What activity or occupation does [name] dedicate most of his/her time
m1_1_10_09	1.10 What activity or occupation does [name] dedicate most of his/her time
m1_1_10_10	1.10 What activity or occupation does [name] dedicate most of his/her time
m1_1_10_11	1.10 What activity or occupation does [name] dedicate most of his/her time
m1_1_10_12	1.10 What activity or occupation does [name] dedicate most of his/her time
m1_1_10_13	1.10 What activity or occupation does [name] dedicate most of his/her time
m1_1_10_14	1.10 What activity or occupation does [name] dedicate most of his/her time
m1_1_10_15	1.10 What activity or occupation does [name] dedicate most of his/her time

## Sheet: Module 2
Variable Name	Variable Label
hhid	Household ID
genderid	Gender ID
member_id_labor_1	Member ID
member_id_labor_2	Member ID
m2_2_1_1	2.1 In your job you are...?
m2_2_1_2	2.1 In your job you are...?
m2_2_2_1	2.2 Approximately how many hours do you work in a typical day in this occupation
m2_2_2_2	2.2 Approximately how many hours do you work in a typical day in this occupation
m2_2_3_1	2.3 In a typical week, how many days do you work in this occupation?
m2_2_3_2	2.3 In a typical week, how many days do you work in this occupation?
m2_2_4_1	2.4 How many months has [name] worked in this occupation in the last year?
m2_2_4_2	2.4 How many months has [name] worked in this occupation in the last year?
m2_2_5_1	2.5 How many years of experience does [name] have working in this activity/occupation
m2_2_5_2	2.5 How many years of experience does [name] have working in this activity/occupation
m2_2_6_1	2.6 Besides the activity just described, do you have a second occupation?
m2_2_6_2	2.6 Besides the activity just described, do you have a second occupation?
m2_2_7_1	2.7 What is your second occupation?
m2_2_7_2	2.7 What is your second occupation?
m2_2_8_1	2.8 In your job you are?
m2_2_8_2	2.8 In your job you are?
m2_2_9_1	2.9 Approximately, how many hours do you work in a typical dya this second occupation
m2_2_9_2	2.9 Approximately, how many hours do you work in a typical dya this second occupation
m2_2_10_1	2.10 In a typical week, how many days do you work in this second occupation?
m2_2_10_2	2.10 In a typical week, how many days do you work in this second occupation?
m2_2_11_1	2.11 How many months did you work in this occupation in the last year?
m2_2_11_2	2.11 How many months did you work in this occupation in the last year?
m2_2_12_1	2.12 Does [name] participate in the household chores?
m2_2_12_2	2.12 Does [name] participate in the household chores?
m2_2_13_1	2.13 Approximately, how many hours do you work in these activities in a typical
m2_2_13_2	2.13 Approximately, how many hours do you work in these activities in a typical
m2_2_14_1	2.14 In a typical week, how many days do you do these types of activities?
m2_2_14_2	2.14 In a typical week, how many days do you do these types of activities?

## Sheet: Module 3
Variable Name	Variable Label
hhid	Household ID
genderid	Gender ID
m3_3_1	3.1 How many years has your household lived here in this village continuosly?
m3_3_2	3.2 Does every household member have at least two sets of clothes?
m3_3_3	3.3 Type of house / dwelling
m3_3_4	3.4 How many rooms does this household occupy?
m3_3_5	3.5 How many square meters is the dwelling?
m3_3_6	3.6 What is the main construction material used for the outside walls?
m3_3_6_1	3.6.1 Other-specify
m3_3_7	3.7 What is the main construction material of the floor of the dwelling?
m3_3_8	3.8 What is the main material used for the roof of the dwelling?
m3_3_9	3.9 What type of toilet is mainly used by your household?
m3_3_11_rainy	3.11 Rainy_What is the principal source of lighting of the dwelling?
m3_3_12_rainy	3.12 Rainy_What is the principal source of energy for cooking?
m3_3_13_rainy	3.13 Rainy_Do you use another energy source for cooking?
m3_3_14_rainy	3.14 Rainy_What is the other source?
m3_3_15_hrs	3.15 Rainy_How much time (hours) do household members spend in a day collecting firewood
m3_3_15_mins	3.15 Rainy_How much time (hours) do household members spend in a day collecting firewood
m3_3_16_rainy	3.16 Rainy_Who is responsible for collecting and carrying the firewood?
m3_3_16_rainz	3.16 Rainy_Who is responsible for collecting and carrying the firewood?
m3_3_16_rainya	3.16 Rainy_Who is responsible for collecting and carrying the firewood?
m3_3_16_rainyb	3.16 Rainy_Who is responsible for collecting and carrying the firewood?
m3_3_16_rainyc	3.16 Rainy_Who is responsible for collecting and carrying the firewood?
m3_3_17_rainy	3.17 Rainy_Where does the household get its drinking water?
m3_3_18_1_rainy	3.18.1 Rainy_ToAndFrom_How long does it take to collect the drinking water
m3_3_18_2_rainy	3.18.2 Rainy_WaitingTime_How long does it take to collect the drinking water
m3_3_19_rainy	3.19 Rainy_Who collects and carries the water from this source?
m3_3_19_rainz	3.19 Rainy_Who collects and carries the water from this source?
m3_3_19_rainya	3.19 Rainy_Who collects and carries the water from this source?
m3_3_19_rainyb	3.19 Rainy_Who collects and carries the water from this source?
m3_3_19_rainyc	3.19 Rainy_Who collects and carries the water from this source?
m3_3_20_hrs	3.20 Rainy_How much time (hrs) do household members take collecting and carrying water
m3_3_20_mins	3.20 Rainy_How much time (mins) do household members take collecting and carrying water
m3_3_21_rainy	3.21 Rainy_How many days per week do household members collect and carry water?
m3_3_11_dry	3.11 Dry_What is the principal source of lighting of the dwelling?
m3_3_12_dry	3.12 Dry_What is the principal source of energy for cooking?
m3_3_13_dry	3.13 Dry_Do you use another energy source for cooking?
m3_3_14_dry	3.14 Dry_What is the other source?
m3_3_15_hrs_dry	3.15 Dry_How much time (hrs) do household members spend in a day collecting firewood
m3_3_15_mins_drz	3.15 Dry_How much time (mins) do household members spend in a day collecting firewood
m3_3_16_dry	3.16 Dry_Who is responsible for collecting and carrying the firewood?
m3_3_16_drz	3.16 Dry_Who is responsible for collecting and carrying the firewood?
m3_3_16_drya	3.16 Dry_Who is responsible for collecting and carrying the firewood?
m3_3_16_dryb	3.16 Dry_Who is responsible for collecting and carrying the firewood?
m3_3_16_dryc	3.16 Dry_Who is responsible for collecting and carrying the firewood?
m3_3_17_dry	3.17 Dry_Where does the household get its drinking water?
m3_3_18_1_dry	3.18.1 Dry_ToAndFrom_How long does it take to collect the drinking water (to and from)
m3_3_18_2_dry	3.18.2 Dry_WaitingTime_How long does it take to collect the drinking water (to and from)
m3_3_19_dry	3.19 Dry_Who collects and carries the water from this source?
m3_3_19_drz	3.19 Dry_Who collects and carries the water from this source?
m3_3_19_drya	3.19 Dry_Who collects and carries the water from this source?
m3_3_19_dryb	3.19 Dry_Who collects and carries the water from this source?
m3_3_19_dryc	3.19 Dry_Who collects and carries the water from this source?
m3_3_20_hrsdrz	3.20 Dry_How much time (hrs) do household members take collecting and carrying water
m3_3_20_minsdry	3.20 Dry_How much time (mins) do household members take collecting and carrying
m3_3_21_dry	3.21 Dry_How many days per week do household members collect and carry water?

## Sheet: Module 4
Variable Name	Variable Label
hhid	Household ID
genderid	Gender ID
m4_4_1_a	4.1 House residence_Does a household member own?
m4_4_2_a	4.2 House residence_Who are the owners?
m4_4_2_e	4.2 House residence_Who are the owners?
m4_4_2_f	4.2 House residence_Who are the owners?
m4_4_2_g	4.2 House residence_Who are the owners?
m4_4_3_a	4.3 House residence_Is there an ownership document?
m4_4_4_a	4.4 House residence_Whose names appear on the document as owners?
m4_4_4_u	4.4 House residence_Whose names appear on the document as owners?
m4_4_4_v	4.4 House residence_Whose names appear on the document as owners?
m4_4_4_w	4.4 House residence_Whose names appear on the document as owners?
m4_4_4_x	4.4 House residence_Whose names appear on the document as owners?
m4_4_5_a	4.5 House residence_How was acquired?
m4_4_1_b	4.1 Other House_Does a household member own?
m4_4_2_b	4.2 Other House_Who are the owners?
m4_4_2_h	4.2 Other House_Who are the owners?
m4_4_2_i	4.2 Other House_Who are the owners?
m4_4_2_j	4.2 Other House_Who are the owners?
m4_4_3_b	4.3 Other House_Is there an ownership document?
m4_4_4_b	4.4 Other House_Whose names appear on the document as owners?
m4_4_4_i	4.4 Other House_Whose names appear on the document as owners?
m4_4_4_j	4.4 Other House_Whose names appear on the document as owners?
m4_4_4_k	4.4 Other House_Whose names appear on the document as owners?
m4_4_4_l	4.4 Other House_Whose names appear on the document as owners?
m4_4_5_b	4.5 Other House_How was acquired?
m4_4_1_c	4.1 Non-agricultural lot_Does a household member own?
m4_4_2_c	4.2 Non-agricultural lot_Who are the owners?
m4_4_2_k	4.2 Non-agricultural lot_Who are the owners?
m4_4_2_l	4.2 Non-agricultural lot_Who are the owners?
m4_4_2_m	4.2 Non-agricultural lot_Who are the owners?
m4_4_3_c	4.3 Non-agricultural lot_Is there an ownership document?
m4_4_4_c	4.4 Non-agricultural lot_Whose names appear on the document as owners?
m4_4_4_m	4.4 Non-agricultural lot_Whose names appear on the document as owners?
m4_4_4_n	4.4 Non-agricultural lot_Whose names appear on the document as owners?
m4_4_4_o	4.4 Non-agricultural lot_Whose names appear on the document as owners?
m4_4_4_p	4.4 Non-agricultural lot_Whose names appear on the document as owners?
m4_4_5_c	4.5 Non-agricultural lot_How was acquired?
m4_4_1_d	4.1 Business_Does a household member own?
m4_4_2_d	4.2 Business_Who are the owners?
m4_4_2_n	4.2 Business_Who are the owners?
m4_4_2_o	4.2 Business_Who are the owners?
m4_4_2_p	4.2 Business_Who are the owners?
m4_4_3_d	4.3 Business_Is there an ownership document?
m4_4_4_d	4.4 Business_Whose names appear on the document as owners?
m4_4_4_q	4.4 Business_Whose names appear on the document as owners?
m4_4_4_r	4.4 Business_Whose names appear on the document as owners?
m4_4_4_s	4.4 Business_Whose names appear on the document as owners?
m4_4_4_t	4.4 Business_Whose names appear on the document as owners?
m4_4_5_d	4.5 Business_How was acquired?
m4_4_7_stove	4.7 Stove_Does anyone in the household have?
m4_4_8_stove	4.8 Stove_How many [asset] do you have in the household?
m4_4_9_stove	4.9 Stove_Who is/are the owner(s)?
m4_4_9_stovj	4.9 Stove_Who is/are the owner(s)?
m4_4_9_stovk	4.9 Stove_Who is/are the owner(s)?
m4_4_9_stovl	4.9 Stove_Who is/are the owner(s)?
m4_4_7_refri	4.7 Refrigerator_Does anyone in the household have?
m4_4_8_refri	4.8 Refrigerator_How many [asset] do you have in the household?
m4_4_9_refri	4.9 Refrigerator_Who is/are the owner(s)?
m4_4_9_refrl	4.9 Refrigerator_Who is/are the owner(s)?
m4_4_9_refrm	4.9 Refrigerator_Who is/are the owner(s)?
m4_4_9_refrn	4.9 Refrigerator_Who is/are the owner(s)?
m4_4_10_refri_notes	4.10 Refrigerator_Notes / comments
m4_4_7_washma	4.7 Washing machine_Does anyone in the household have?
m4_4_8_washma	4.8 Washing machine_How many [asset] do you have in the household?
m4_4_9_washma	4.9 Washing machine_Who is/are the owner(s)?
m4_4_9_washmd	4.9 Washing machine_Who is/are the owner(s)?
m4_4_9_washme	4.9 Washing machine_Who is/are the owner(s)?
m4_4_9_washmf	4.9 Washing machine_Who is/are the owner(s)?
m4_4_7_blender	4.7 Blender_Does anyone in the household have?
m4_4_8_blender	4.8 Blender_How many [asset] do you have in the household?
m4_4_9_blender	4.9 Blender_Who is/are the owner(s)?
m4_4_9_blendeu	4.9 Blender_Who is/are the owner(s)?
m4_4_9_blendev	4.9 Blender_Who is/are the owner(s)?
m4_4_9_blendew	4.9 Blender_Who is/are the owner(s)?
m4_4_10_blender_notes	4.10 Blender_Notes / comments
m4_4_7_radio	4.7 Radio_Does anyone in the household have?
m4_4_8_radio	4.8 Radio_How many [asset] do you have in the household?
m4_4_9_radio	4.9 Radio_Who is/are the owner(s)?
m4_4_9_radir	4.9 Radio_Who is/are the owner(s)?
m4_4_9_radis	4.9 Radio_Who is/are the owner(s)?
m4_4_9_radit	4.9 Radio_Who is/are the owner(s)?
m4_4_10_radio_notes	4.10 Radio_Notes / comments
m4_4_7_tv	4.7 TV_Does anyone in the household have?
m4_4_8_tv	4.8 TV_How many [asset] do you have in the household?
m4_4_9_tv	4.9 TV_Who is/are the owner(s)?
m4_4_9_ty	4.9 TV_Who is/are the owner(s)?
m4_4_9_tz	4.9 TV_Who is/are the owner(s)?
m4_4_9_tva	4.9 TV_Who is/are the owner(s)?
m4_4_10_tv_notes	4.10 TV_Notes / comments
m4_4_7_dvd	4.7 DVDplayer_Does anyone in the household have?
m4_4_8_dvd	4.8 DVDplayer_How many [asset] do you have in the household?
m4_4_9_dvd	4.9 DVDplayer_Who is/are the owner(s)?
m4_4_9_dvg	4.9 DVDplayer_Who is/are the owner(s)?
m4_4_9_dvh	4.9 DVDplayer_Who is/are the owner(s)?
m4_4_9_dvi	4.9 DVDplayer_Who is/are the owner(s)?
m4_4_10_dvd_notes	4.10 DVDplayer_Notes / comments
m4_4_7_mphone	4.7 Mobile phone_Does anyone in the household have?
m4_4_8_mphone	4.8 Mobile phone_How many [asset] do you have in the household?
m4_4_9_mphone	4.9 Mobil phone_Who is/are the owner(s)?
m4_4_9_mphonh	4.9 Mobil phone_Who is/are the owner(s)?
m4_4_9_mphonj	4.9 Mobil phone_Who is/are the owner(s)?
m4_4_9_mphoni	4.9 Mobil phone_Who is/are the owner(s)?
m4_4_10_mphone_notes	4.10 Mobil phone_Notes / comments
m4_4_7_furniture	4.7 Furniture_Does anyone in the household have?
m4_4_9_furniture	4.9 Furniture_Who is/are the owner(s)?
m4_4_9_furniturh	4.9 Furniture_Who is/are the owner(s)?
m4_4_9_furnituri	4.9 Furniture_Who is/are the owner(s)?
m4_4_9_furniturj	4.9 Furniture_Who is/are the owner(s)?
m4_4_10_furniture_notes	4.10 Furniture_Notes / comments
m4_4_10_furniture_notet	4.10 Furniture_Notes / comments
m4_4_7_sewma	4.7 Sewing machine_Does anyone in the household have?
m4_4_8_sewma	4.8 Sewing machine_How many [asset] do you have in the household?
m4_4_9_sewma	4.9 Sewing machine_Who is/are the owner(s)?
m4_4_9_sewmd	4.9 Sewing machine_Who is/are the owner(s)?
m4_4_9_sewme	4.9 Sewing machine_Who is/are the owner(s)?
m4_4_9_sewmf	4.9 Sewing machine_Who is/are the owner(s)?
m4_4_10_sewma_notes	4.10 Sewing machine_Notes / comments
m4_4_7_computer	4.7 Computer_Does anyone in the household have?
m4_4_8_computer	4.8 Computer_How many [asset] do you have in the household?
m4_4_9_computer	4.9 Computer_Who is/are the owner(s)?
m4_4_9_computeu	4.9 Computer_Who is/are the owner(s)?
m4_4_9_computev	4.9 Computer_Who is/are the owner(s)?
m4_4_9_computew	4.9 Computer_Who is/are the owner(s)?
m4_4_10_computer_notes	4.10 Computer_Notes / comments
m4_4_7_fan	4.7 Fan_Does anyone in the household have?
m4_4_8_fan	4.8 Fan_How many [asset] do you have in the household?
m4_4_9_fan	4.9 Fan_Who is/are the owner(s)?
m4_4_9_faq	4.9 Fan_Who is/are the owner(s)?
m4_4_9_far	4.9 Fan_Who is/are the owner(s)?
m4_4_9_fas	4.9 Fan_Who is/are the owner(s)?
m4_4_10_fan_notes	4.10 Fan_Notes / comments
m4_4_7_car	4.7 Car_Does anyone in the household have?
m4_4_8_car	4.8 Car_How many [asset] do you have in the household?
m4_4_9_car	4.9 Car_Who is/are the owner(s)?
m4_4_9_cau	4.9 Car_Who is/are the owner(s)?
m4_4_9_cav	4.9 Car_Who is/are the owner(s)?
m4_4_9_caw	4.9 Car_Who is/are the owner(s)?
m4_4_10_car_notes	4.10 Car_Notes / comments
m4_4_7_motorcycle	4.7 Motorcycle_Does anyone in the household have?
m4_4_8_motorcycle	4.8 Motorcycle_How many [asset] do you have in the household?
m4_4_9_motorcycle	4.9 Motorcycle_Who is/are the owner(s)?
m4_4_9_motorcyclh	4.9 Motorcycle_Who is/are the owner(s)?
m4_4_9_motorcycli	4.9 Motorcycle_Who is/are the owner(s)?
m4_4_9_motorcyclj	4.9 Motorcycle_Who is/are the owner(s)?
m4_4_10_motorcycle_notes	4.10 Motorcycle_Notes / comments
m4_4_7_bike	4.7 Bicycle_Does anyone in the household have?
m4_4_8_bike	4.8 Bicycle_How many [asset] do you have in the household?
m4_4_9_bike	4.9 Bicycle_Who is/are the owner(s)?
m4_4_9_bikh	4.9 Bicycle_Who is/are the owner(s)?
m4_4_9_biki	4.9 Bicycle_Who is/are the owner(s)?
m4_4_9_bikj	4.9 Bicycle_Who is/are the owner(s)?
m4_4_10_bike_notes	4.10 Bicycle_Notes / comments
m4_4_7_generator	4.7 Generator_Does anyone in the household have?
m4_4_8_generator	4.8 Generator_How many [asset] do you have in the household?
m4_4_9_generator	4.9 Generator_Who is/are the owner(s)?
m4_4_9_generatou	4.9 Generator_Who is/are the owner(s)?
m4_4_9_generatov	4.9 Generator_Who is/are the owner(s)?
m4_4_9_generatow	4.9 Generator_Who is/are the owner(s)?
m4_4_10_generator_notes	4.10 Generator_Notes / comments
m4_4_7_wpump	4.7 Water pump_Does anyone in the household have?
m4_4_8_wpump	4.8 Water pump_How many [asset] do you have in the household?
m4_4_9_wpump	4.9 Water pump_Who is/are the owner(s)?
m4_4_9_wpums	4.9 Water pump_Who is/are the owner(s)?
m4_4_9_wpumt	4.9 Water pump_Who is/are the owner(s)?
m4_4_9_wpumu	4.9 Water pump_Who is/are the owner(s)?
m4_4_10_wpump_notes	4.10 Water pump_Notes / comments
m4_4_7_wtank	4.7 Water tank_Does anyone in the household have?
m4_4_8_wtank	4.8 Water tank_How many [asset] do you have in the household?
m4_4_9_wtank	4.9 Water tank_Who is/are the owner(s)?
m4_4_9_wtann	4.9 Water tank_Who is/are the owner(s)?
m4_4_9_wtano	4.9 Water tank_Who is/are the owner(s)?
m4_4_9_wtanp	4.9 Water tank_Who is/are the owner(s)?
m4_4_10_wtank_notes	4.10 Water tank_Notes / comments
m4_4_7_solarpanel	4.7 Solar panel_Does anyone in the household have?
m4_4_8_solarpanel	4.8 Solar panel_How many [asset] do you have in the household?
m4_4_9_solarpanel	4.9 Solar panel_Who is/are the owner(s)?
m4_4_9_solarpanep	4.9 Solar panel_Who is/are the owner(s)?
m4_4_9_solarpaneq	4.9 Solar panel_Who is/are the owner(s)?
m4_4_10_solarpanel_notes	4.10 Solar panel_Notes / comments
m4_4_7_wbarrow	4.7 Wheel barrow_Does anyone in the household have?
m4_4_8_wbarrow	4.8 Wheel barrow_How many [asset] do you have in the household?
m4_4_9_wbarrow	4.9 Wheel barrow_Who is/are the owner(s)?
m4_4_9_wbarroz	4.9 Wheel barrow_Who is/are the owner(s)?
m4_4_9_wbarrowa	4.9 Wheel barrow_Who is/are the owner(s)?
m4_4_9_wbarrowb	4.9 Wheel barrow_Who is/are the owner(s)?
m4_4_10_wbarrow_notes	4.10 Wheel barrow_Notes / comments
m4_4_7_agtools	4.7 Small agricultural tools_Does anyone in the household have?
m4_4_9_agtools	4.9 Small agricultural tools_Who is/are the owner(s)?
m4_4_9_agtoolv	4.9 Small agricultural tools_Who is/are the owner(s)?
m4_4_9_agtoolw	4.9 Small agricultural tools_Who is/are the owner(s)?
m4_4_9_agtoolx	4.9 Small agricultural tools_Who is/are the owner(s)?
m4_4_10_agtools_notes	4.10 Small agricultural tools_Notes / comments
m4_4_7_tractor	4.7 Tractor_Does anyone in the household have?
m4_4_8_tractor	4.8 Tractor_How many [asset] do you have in the household?
m4_4_9_tractor	4.9 Tractor_Who is/are the owner(s)?
m4_4_9_tractou	4.9 Tractor_Who is/are the owner(s)?
m4_4_9_tractov	4.9 Tractor_Who is/are the owner(s)?
m4_4_9_tractow	4.9 Tractor_Who is/are the owner(s)?
m4_4_10_tractor_notes	4.10 Tractor_Notes / comments
m4_4_7_machinery	4.7 Machinery implements_Does anyone in the household have?
m4_4_8_machinery	4.8 Machinery implements_How many [asset] do you have in the household?
m4_4_9_machinery	4.9 Machinery implements_Who is/are the owner(s)?
m4_4_9_machineryb	4.9 Machinery implements_Who is/are the owner(s)?
m4_4_9_machineryd	4.9 Machinery implements_Who is/are the owner(s)?
m4_4_9_machineryc	4.9 Machinery implements_Who is/are the owner(s)?
m4_4_10_machinery_notes	4.10 Machinery implements_Notes / comments
m4_4_7_sprayer	4.7 Sprayer_Does anyone in the household have?
m4_4_8_sprayer	4.8 Sprayer_How many [asset] do you have in the household?
m4_4_9_sprayer	4.9 Sprayer_Who is/are the owner(s)?
m4_4_9_sprayeu	4.9 Sprayer_Who is/are the owner(s)?
m4_4_9_sprayev	4.9 Sprayer_Who is/are the owner(s)?
m4_4_9_sprayew	4.9 Sprayer_Who is/are the owner(s)?
m4_4_10_sprayer_notes	4.10 Sprayer_Notes / comments
m4_4_7_shed	4.7 Shed_Does anyone in the household have?
m4_4_8_shed	4.8 Shed_How many [asset] do you have in the household?
m4_4_9_shed	4.9 Shed_Who is/are the owner(s)?
m4_4_9_sheg	4.9 Shed_Who is/are the owner(s)?
m4_4_9_sheh	4.9 Shed_Who is/are the owner(s)?
m4_4_9_shei	4.9 Shed_Who is/are the owner(s)?
m4_4_10_shed_notes	4.10 Shed_Notes / comments
m4_4_7_mill	4.7 Mill_Does anyone in the household have?
m4_4_8_mill	4.8 Mill_How many [asset] do you have in the household?
m4_4_9_mill	4.9 Mill_Who is/are the owner(s)?
m4_4_9_milo	4.9 Mill_Who is/are the owner(s)?
m4_4_9_milp	4.9 Mill_Who is/are the owner(s)?
m4_4_9_milq	4.9 Mill_Who is/are the owner(s)?
m4_4_10_mill_notes	4.10 Mill_Notes / comments
m4_4_7_gsheller	4.7 Groundnut sheller_Does anyone in the household have?
m4_4_8_gsheller	4.8 Groundnut sheller_How many [asset] do you have in the household?
m4_4_9_gsheller	4.9 Groundnut sheller_Who is/are the owner(s)?
m4_4_9_gshelleu	4.9 Groundnut sheller_Who is/are the owner(s)?
m4_4_9_gshellev	4.9 Groundnut sheller_Who is/are the owner(s)?
m4_4_9_gshellew	4.9 Groundnut sheller_Who is/are the owner(s)?
m4_4_10_gsheller_notes	4.10 Groundnut sheller_Notes / comments
m4_4_7_other_mower	member of household owns a mower
m4_4_8_other_mower	how many mowers does the household have
m4_4_9_other_mower	owner of the mower 1
m4_4_9_othev_mower	owner of the mower 2
m4_4_9_othew_mower	owner of the mower 3
m4_4_9_otheu_mower	owner of the mower 4
m4_4_7_other_iron	member of household owns an iron box
m4_4_8_other_iron	how many iron boxes does the household have
m4_4_9_other_iron	owner of the iron box 1
m4_4_9_othev_iron	owner of the iron box 2
m4_4_9_othew_iron	owner of the iron box 3
m4_4_9_otheu_iron	owner of the iron box 4

## Sheet: Module 5
Variable Name	Variable Label
hhid	Household ID
genderid	Gender ID
m5_5_1_jan	5.1 January_What is the main source of food?
m5_5_1_feb	5.1 February_What is the main source of food?
m5_5_1_mar	5.1 March_What is the main source of food?
m5_5_1_apr	5.1 April_What is the main source of food?
m5_5_1_may	5.1 May_What is the main source of food?
m5_5_1_jun	5.1 June_What is the main source of food?
m5_5_1_jul	5.1 July_What is the main source of food?
m5_5_1_aug	5.1 August_What is the main source of food?
m5_5_1_sep	5.1 September_What is the main source of food?
m5_5_1_oct	5.1 October_What is the main source of food?
m5_5_1_nov	5.1 November_What is the main source of food?
m5_5_1_dec	5.1 December_What is the main source of food?
m5_5_2_jan	5.2 January_When don't you have enough food?
m5_5_2_feb	5.2 February_When don't you have enough food?
m5_5_2_mar	5.2 March_When don't you have enough food?
m5_5_2_apr	5.2 April_When don't you have enough food?
m5_5_2_may	5.2 May_When don't you have enough food?
m5_5_2_jun	5.2 June_When don't you have enough food?
m5_5_2_jul	5.2 July_When don't you have enough food?
m5_5_2_aug	5.2 August_When don't you have enough food?
m5_5_2_sep	5.2 September_When don't you have enough food?
m5_5_2_oct	5.2 October_When don't you have enough food?
m5_5_2_nov	5.2 November_When don't you have enough food?
m5_5_2_dec	5.2 December_When don't you have enough food?

## Sheet: Module 6
Variable Name	Variable Label
hhid	Household ID
genderid	Gender ID
m6_6_1	6.1 Did anyone in your household ask for (or apply) for a loan or other type of
m6_6_2	6.2 Was the credit obtained?
m6_6_3	6.3 Are you currently paying off the debt or is it already paid?
m6_debt_cod	Debt code
m6_6_4	6.4 Currently does any household member have a loan or owe someone money?
m6_6_4_1	6.4.1 Description
m6_6_5	6.5 Who in the household are responsible for the credit?
m6_6_a	6.5 Who in the household are responsible for the credit?
m6_6_b	6.5 Who in the household are responsible for the credit?
m6_6_c	6.5 Who in the household are responsible for the credit?
m6_6_d	6.5 Who in the household are responsible for the credit?
m6_6_6	6.6 What is the source of the loan/ credit?
m6_6_7	6.7 In what year did you receive the loan?
m6_6_8	6.8 What was the initial amount of the debt?
m6_6_9	6.9 What was the purpose of the credit?
m6_6_10	6.10 Who decided to ask for the credit?
m6_6_1a	6.10 Who decided to ask for the credit?
m6_6_1b	6.10 Who decided to ask for the credit?
m6_6_1c	6.10 Who decided to ask for the credit?
m6_6_1d	6.10 Who decided to ask for the credit?
m6_6_11_crop	6.11 Crop insurance_Does anyone in the household have?
m6_6_12_crop	6.12 Crop insurance_Who has te insurance?
m6_6_12_croq	6.12 Crop insurance_Who has te insurance?
m6_6_12_cror	6.12 Crop insurance_Who has te insurance?
m6_6_12_cros	6.12 Crop insurance_Who has te insurance?
m6_6_12_crot	6.12 Crop insurance_Who has te insurance?
m6_6_13_crop	6.13 Crop insurance_Why didn?t you buy crop insurance?
m6_6_11_livestock	6.11 Livestock insurance_Does anyone in the household have?
m6_6_12_livestock	6.12 Livestock insurance_Who has te insurance?
m6_6_12_livestocl	6.12 Livestock insurance_Who has te insurance?
m6_6_12_livestocm	6.12 Livestock insurance_Who has te insurance?
m6_6_12_livestocn	6.12 Livestock insurance_Who has te insurance?
m6_6_12_livestoco	6.12 Livestock insurance_Who has te insurance?
m6_6_13_livestock	6.13 Livestock insurance_Why didn?t you buy crop insurance?
m6_6_11_healthpublic	6.11 Health public_Does anyone in the household have?
m6_6_12_healthpublic	6.12 Health public_Who has te insurance?
m6_6_12_healthpublid	6.12 Health public_Who has te insurance?
m6_6_12_healthpublie	6.12 Health public_Who has te insurance?
m6_6_12_healthpublif	6.12 Health public_Who has te insurance?
m6_6_12_healthpublig	6.12 Health public_Who has te insurance?
m6_6_11_healthprivate	6.11 Health private_Does anyone in the household have?
m6_6_12_healthprivate	6.12 Health private_Who has te insurance?
m6_6_12_healthprivatf	6.12 Health private_Who has te insurance?
m6_6_12_healthprivatg	6.12 Health private_Who has te insurance?
m6_6_12_healthprivath	6.12 Health private_Who has te insurance?
m6_6_12_healthprivati	6.12 Health private_Who has te insurance?
m6_6_11_funeral	6.11 Funeral insurance_Does anyone in the household have?
m6_6_12_funeral	6.12 Funeral insurance_Who has te insurance?
m6_6_12_funeram	6.12 Funeral insurance_Who has te insurance?
m6_6_12_funeran	6.12 Funeral insurance_Who has te insurance?
m6_6_12_funerao	6.12 Funeral insurance_Who has te insurance?
m6_6_12_funerap	6.12 Funeral insurance_Who has te insurance?
m6_6_11_life	6.11 Life insurance_Does anyone in the household have?
m6_6_12_life	6.12 Life insurance_Who has te insurance?
m6_6_12_liff	6.12 Life insurance_Who has te insurance?
m6_6_12_lifg	6.12 Life insurance_Who has te insurance?
m6_6_12_lifh	6.12 Life insurance_Who has te insurance?
m6_6_12_lifi	6.12 Life insurance_Who has te insurance?
m6_6_11_home	6.11 Home owner insurance_Does anyone in the household have?
m6_6_12_home	6.12 Home owner insurance_Who has te insurance?
m6_6_12_homf	6.12 Home owner insurance_Who has te insurance?
m6_6_12_homg	6.12 Home owner insurance_Who has te insurance?
m6_6_12_homh	6.12 Home owner insurance_Who has te insurance?
m6_6_12_homi	6.12 Home owner insurance_Who has te insurance?
m6_6_11_vehicle	6.11 Vehicle insurance_Does anyone in the household have?

## Sheet: Module 7
Variable Name	Variable Label
hhid	Household ID
genderid	Gender ID
m7_7_1_01	7.1 Plot number
m7_7_1_02	7.1 Plot number
m7_7_1_03	7.1 Plot number
m7_7_1_04	7.1 Plot number
m7_7_1_05	7.1 Plot number
m7_7_1_06	7.1 Plot number
m7_7_1_07	7.1 Plot number
m7_7_1_08	7.1 Plot number
m7_7_2_01	7.2 Description or name of the plot
m7_7_2_02	7.2 Description or name of the plot
m7_7_2_03	7.2 Description or name of the plot
m7_7_2_04	7.2 Description or name of the plot
m7_7_2_05	7.2 Description or name of the plot
m7_7_2_06	7.2 Description or name of the plot
m7_7_2_07	7.2 Description or name of the plot
m7_7_2_08	7.2 Description or name of the plot
m7_7_3_01	7.3 How many meters away from the household is the plot?
m7_7_3_02	7.3 How many meters away from the household is the plot?
m7_7_3_03	7.3 How many meters away from the household is the plot?
m7_7_3_04	7.3 How many meters away from the household is the plot?
m7_7_3_05	7.3 How many meters away from the household is the plot?
m7_7_3_06	7.3 How many meters away from the household is the plot?
m7_7_3_07	7.3 How many meters away from the household is the plot?
m7_7_3_08	7.3 How many meters away from the household is the plot?
m7_7_3_09	7.3 How many meters away from the household is the plot?
m7_7_3_10	7.3 How many meters away from the household is the plot?
m7_7_4_quant_01	7.4 What is the area of the plot?_Quant
m7_7_4_unit_01	7.4 What is the area of the plot?_Unit
m7_7_4_quant_02	7.4 What is the area of the plot?_Quant
m7_7_4_unit_02	7.4 What is the area of the plot?_Unit
m7_7_4_quant_03	7.4 What is the area of the plot?_Quant
m7_7_4_unit_03	7.4 What is the area of the plot?_Unit
m7_7_4_quant_04	7.4 What is the area of the plot?_Quant
m7_7_4_unit_04	7.4 What is the area of the plot?_Unit
m7_7_4_quant_05	7.4 What is the area of the plot?_Quant
m7_7_4_unit_05	7.4 What is the area of the plot?_Unit
m7_7_4_quant_06	7.4 What is the area of the plot?_Quant
m7_7_4_unit_06	7.4 What is the area of the plot?_Unit
m7_7_4_quant_07	7.4 What is the area of the plot?_Quant
m7_7_4_unit_07	7.4 What is the area of the plot?_Unit
m7_7_4_quant_08	7.4 What is the area of the plot?_Quant
m7_7_4_unit_08	7.4 What is the area of the plot?_Unit
m7_7_5_01	7.5 What is the tenure of the plot?
m7_7_5_02	7.5 What is the tenure of the plot?
m7_7_5_03	7.5 What is the tenure of the plot?
m7_7_5_04	7.5 What is the tenure of the plot?
m7_7_5_05	7.5 What is the tenure of the plot?
m7_7_5_06	7.5 What is the tenure of the plot?
m7_7_5_07	7.5 What is the tenure of the plot?
m7_7_5_08	7.5 What is the tenure of the plot?
m7_7_6_01	7.6 Who is/are the owner(s) of the plot?
m7_7_6_02	7.6 Who is/are the owner(s) of the plot?
m7_7_6_03	7.6 Who is/are the owner(s) of the plot?
m7_7_6_04	7.6 Who is/are the owner(s) of the plot?
m7_7_6_05	7.6 Who is/are the owner(s) of the plot?
m7_7_6_06	7.6 Who is/are the owner(s) of the plot?
m7_7_6_07	7.6 Who is/are the owner(s) of the plot?
m7_7_6_08	7.6 Who is/are the owner(s) of the plot?
m7_7_a_01	7.6 Who is/are the owner(s) of the plot?
m7_7_a_02	7.6 Who is/are the owner(s) of the plot?
m7_7_a_03	7.6 Who is/are the owner(s) of the plot?
m7_7_a_04	7.6 Who is/are the owner(s) of the plot?
m7_7_a_05	7.6 Who is/are the owner(s) of the plot?
m7_7_a_06	7.6 Who is/are the owner(s) of the plot?
m7_7_a_07	7.6 Who is/are the owner(s) of the plot?
m7_7_a_08	7.6 Who is/are the owner(s) of the plot?
m7_7_b_01	7.6 Who is/are the owner(s) of the plot?
m7_7_b_02	7.6 Who is/are the owner(s) of the plot?
m7_7_b_03	7.6 Who is/are the owner(s) of the plot?
m7_7_b_04	7.6 Who is/are the owner(s) of the plot?
m7_7_b_05	7.6 Who is/are the owner(s) of the plot?
m7_7_b_06	7.6 Who is/are the owner(s) of the plot?
m7_7_b_07	7.6 Who is/are the owner(s) of the plot?
m7_7_b_08	7.6 Who is/are the owner(s) of the plot?
m7_7_7_01	7.7 How was the plot acquired?
m7_7_7_02	7.7 How was the plot acquired?
m7_7_7_03	7.7 How was the plot acquired?
m7_7_7_04	7.7 How was the plot acquired?
m7_7_7_05	7.7 How was the plot acquired?
m7_7_7_06	7.7 How was the plot acquired?
m7_7_7_07	7.7 How was the plot acquired?
m7_7_7_08	7.7 How was the plot acquired?
m7_7_8_01	7.8 Do you have a title or other property document?
m7_7_8_02	7.8 Do you have a title or other property document?
m7_7_8_03	7.8 Do you have a title or other property document?
m7_7_8_04	7.8 Do you have a title or other property document?
m7_7_8_05	7.8 Do you have a title or other property document?
m7_7_8_06	7.8 Do you have a title or other property document?
m7_7_8_07	7.8 Do you have a title or other property document?
m7_7_8_08	7.8 Do you have a title or other property document?
m7_7_9_01	7.9 What type of property document do you have?
m7_7_9_02	7.9 What type of property document do you have?
m7_7_9_03	7.9 What type of property document do you have?
m7_7_9_04	7.9 What type of property document do you have?
m7_7_9_05	7.9 What type of property document do you have?
m7_7_9_06	7.9 What type of property document do you have?
m7_7_9_07	7.9 What type of property document do you have?
m7_7_9_08	7.9 What type of property document do you have?
m7_7_10_01	7.10 Whose names are listed on the document as owners?
m7_7_10_011
m7_7_10_012
m7_7_10_013
m7_7_10_02	7.10 Whose names are listed on the document as owners?
m7_7_10_021
m7_7_10_022
m7_7_10_03	7.10 Whose names are listed on the document as owners?
m7_7_10_031
m7_7_10_032
m7_7_10_04	7.10 Whose names are listed on the document as owners?
m7_7_10_041
m7_7_10_042
m7_7_11_01	7.11 Who makes the major decisions regarding resource use and manage control ove
m7_7_11_02	7.11 Who makes the major decisions regarding resource use and manage control ove
m7_7_11_03	7.11 Who makes the major decisions regarding resource use and manage control ove
m7_7_11_04	7.11 Who makes the major decisions regarding resource use and manage control ove
m7_7_11_05	7.11 Who makes the major decisions regarding resource use and manage control ove
m7_7_11_06	7.11 Who makes the major decisions regarding resource use and manage control ove
m7_7_11_07	7.11 Who makes the major decisions regarding resource use and manage control ove
m7_7_11_08	7.11 Who makes the major decisions regarding resource use and manage control ove
m7_plot_number	Plot number
plot_name	Plot name
m7_7_11a	7.11a Is this plot managed by household members
m7_subplot_id	Subplot ID
m7_7_12	7.12 What did you cultivate on this plot in the first season 2014?
m7_7_13	7.13 Is this [crop] intercropped?
m7_7_13_1	7.13.1 Crop
m7_7_14_quant	7.14 How much area was cultivated with this crop(s)?_Quant
m7_7_14_unit	7.14 How much area was cultivated with this crop(s)?_Unit
m7_7_15	7.15 Do you irrigated this [crop] on this subplot?
m7_7_16	7.16 What is the source of water for irrigation?
m7_7_17	7.17 What was the extraction method used for irrigation?
m7_7_18	7.18 Do you pay for irrigation?
m7_plot_chosen	Plot number
m7_subplot_chosen	Subplot ID
m7_7_19	7.19 Did you use fertilizers on this plot in the last year?
m7_7_19b	7.19b How much fertilizer did you use?
m7_7_19c	7.19c Unit
m7_7_19d	7.19d Price per unit if bought (Ush)
m7_7_20	7.20 Did you use herbicides on this plot in the last year?
m_7_20b	7.20b How much herbicide did you use?
m7_7_20c	7.20c Unit
m7_7_20d	7.20d Price per unit if bought (Ush)
m7_7_21	7.21 Did you use pesticides on this plot in the last year?
m_7_21b	7.21b How much pesticide did you use?
m7_7_21c	7.21c Unit
m7_7_21d	7.21d Price per unit if bought (Ush)
m7_plot_activities	Plot number
m7_subplot_activities	Subplot ID
activity	Activity
m7_7_22	7.22 How many total person-days of work (including family and hired labor) were
m7_7_23	7.23 How many person-days did female family members work in [activity] on this p
m7_7_24	7.24 How many person-days did male family members work in [activity] on this plo
m7_7_25	7.25 How many person-days were women hired to work in this [activity] on this pl
m7_7_25b	7.25b What is the price per person-day of female labor?
m7_7_26	7.26 How many person-days were men hired to work in this [activity] on this plot
m7_7_26b	7.26b What is the price per person-day of male labor?
m7_plot_choseo	Plot number
m7_subplot	Subplot ID
m7_crop	Crop
m7_7_27a_amount	7.27a How much was harvested in the second season of 2013?_Amount
m7_7_27a_unit	7.27a How much was harvested in the second season of 2013?_Unit
m7_7_27a_weightkg	7.27a How much was harvested in the second season of 2013?_Weight
m7_7_28a_amount	7.28a How much did you sell in the second season of 2013?_Amount
m7_7_28a_unit	7.28a How much did you sell in the second season of 2013?_Unit
m7_7_28a_weightkg	7.28a How much did you sell in the second season of 2013?_Weight
m7_7_29a_ush	7.29a What was the common sales price for the second season of 2013?_Ush
m7_7_29a_unit	7.29a What was the common sales price for the second season of 2013?_Unit

## Sheet: Module 8
Variable Name	Variable Label
household_id	Household ID
gender_id	Gender ID
m7_plot_choseq_01	Plot number
m7_plot_choseq_02	Plot number
m7_plot_choseq_03	Plot number
m7_plot_choseq_04	Plot number
m7_plot_choseq_05	Plot number
m8_subplot_chosen_01	Subplot ID
m8_subplot_chosen_02	Subplot ID
m8_subplot_chosen_03	Subplot ID
m8_subplot_chosen_04	Subplot ID
m8_subplot_chosen_05	Subplot ID
m8_8_1_1_01	8.1.1 Who decides what crops to plant on this sub-plot?
m8_8_1_1_02	8.1.1 Who decides what crops to plant on this sub-plot?
m8_8_1_1_03	8.1.1 Who decides what crops to plant on this sub-plot?
m8_8_1_1_04	8.1.1 Who decides what crops to plant on this sub-plot?
m8_8_1_1_05	8.1.1 Who decides what crops to plant on this sub-plot?
m8_8_1_a_01	8.1.1 Who decides what crops to plant on this sub-plot?
m8_8_1_a_02	8.1.1 Who decides what crops to plant on this sub-plot?
m8_8_1_a_03	8.1.1 Who decides what crops to plant on this sub-plot?
m8_8_1_a_04	8.1.1 Who decides what crops to plant on this sub-plot?
m8_8_1_b_01	8.1.1 Who decides what crops to plant on this sub-plot?
m8_8_1_b_02	8.1.1 Who decides what crops to plant on this sub-plot?
m8_8_1_b_03	8.1.1 Who decides what crops to plant on this sub-plot?
m8_8_1_b_04	8.1.1 Who decides what crops to plant on this sub-plot?
m8_8_1_c_01	8.1.1 Who decides what crops to plant on this sub-plot?
m8_8_1_c_02	8.1.1 Who decides what crops to plant on this sub-plot?
m8_8_1_c_03	8.1.1 Who decides what crops to plant on this sub-plot?
m8_8_1_2_01	8.1.2 Who decides how to prepare the land for planting?
m8_8_1_2_02	8.1.2 Who decides how to prepare the land for planting?
m8_8_1_2_03	8.1.2 Who decides how to prepare the land for planting?
m8_8_1_2_04	8.1.2 Who decides how to prepare the land for planting?
m8_8_1_2_05	8.1.2 Who decides how to prepare the land for planting?
m8_8_1_e_01	8.1.2 Who decides how to prepare the land for planting?
m8_8_1_e_02	8.1.2 Who decides how to prepare the land for planting?
m8_8_1_e_03	8.1.2 Who decides how to prepare the land for planting?
m8_8_1_e_04	8.1.2 Who decides how to prepare the land for planting?
m8_8_1_f_01	8.1.2 Who decides how to prepare the land for planting?
m8_8_1_f_02	8.1.2 Who decides how to prepare the land for planting?
m8_8_1_f_03	8.1.2 Who decides how to prepare the land for planting?
m8_8_1_f_04	8.1.2 Who decides how to prepare the land for planting?
m8_8_1_g_01	8.1.2 Who decides how to prepare the land for planting?
m8_8_1_g_02	8.1.2 Who decides how to prepare the land for planting?
m8_8_1_g_03	8.1.2 Who decides how to prepare the land for planting?
m8_8_1_h_01	8.1.2 Who decides how to prepare the land for planting?
m8_8_1_h_02	8.1.2 Who decides how to prepare the land for planting?
m8_8_1_h_03	8.1.2 Who decides how to prepare the land for planting?
m8_8_1_3_01	8.1.3 Who decides if you will use fertilizers (including organic)? if you do not
m8_8_1_3_02	8.1.3 Who decides if you will use fertilizers (including organic)? if you do not
m8_8_1_3_03	8.1.3 Who decides if you will use fertilizers (including organic)? if you do not
m8_8_1_3_04	8.1.3 Who decides if you will use fertilizers (including organic)? if you do not
m8_8_1_3_05	8.1.3 Who decides if you will use fertilizers (including organic)? if you do not
m8_8_1_i_01	8.1.3 Who decides if you will use fertilizers (including organic)? if you do not
m8_8_1_i_02	8.1.3 Who decides if you will use fertilizers (including organic)? if you do not
m8_8_1_i_03	8.1.3 Who decides if you will use fertilizers (including organic)? if you do not
m8_8_1_i_04	8.1.3 Who decides if you will use fertilizers (including organic)? if you do not
m8_8_1_i_05	8.1.3 Who decides if you will use fertilizers (including organic)? if you do not
m8_8_1_j_01	8.1.3 Who decides if you will use fertilizers (including organic)? if you do not
m8_8_1_j_02	8.1.3 Who decides if you will use fertilizers (including organic)? if you do not
m8_8_1_j_03	8.1.3 Who decides if you will use fertilizers (including organic)? if you do not
m8_8_1_j_04	8.1.3 Who decides if you will use fertilizers (including organic)? if you do not
m8_8_1_k_01	8.1.3 Who decides if you will use fertilizers (including organic)? if you do not
m8_8_1_k_02	8.1.3 Who decides if you will use fertilizers (including organic)? if you do not
m8_8_1_k_03	8.1.3 Who decides if you will use fertilizers (including organic)? if you do not
m8_8_1_4_01	8.1.4 Who decides what inputs you use?
m8_8_1_4_02	8.1.4 Who decides what inputs you use?
m8_8_1_4_03	8.1.4 Who decides what inputs you use?
m8_8_1_4_04	8.1.4 Who decides what inputs you use?
m8_8_1_4_05	8.1.4 Who decides what inputs you use?
m8_8_1_m_01	8.1.4 Who decides what inputs you use?
m8_8_1_m_02	8.1.4 Who decides what inputs you use?
m8_8_1_m_03	8.1.4 Who decides what inputs you use?
m8_8_1_m_04	8.1.4 Who decides what inputs you use?
m8_8_1_n_01	8.1.4 Who decides what inputs you use?
m8_8_1_n_02	8.1.4 Who decides what inputs you use?
m8_8_1_n_03	8.1.4 Who decides what inputs you use?
m8_8_1_n_04	8.1.4 Who decides what inputs you use?
m8_8_1_5_01	8.1.5 Who decides to hire labor (or not hire labor)?
m8_8_1_5_02	8.1.5 Who decides to hire labor (or not hire labor)?
m8_8_1_5_03	8.1.5 Who decides to hire labor (or not hire labor)?
m8_8_1_5_04	8.1.5 Who decides to hire labor (or not hire labor)?
m8_8_1_5_05	8.1.5 Who decides to hire labor (or not hire labor)?
m8_8_1_q_01	8.1.5 Who decides to hire labor (or not hire labor)?
m8_8_1_q_02	8.1.5 Who decides to hire labor (or not hire labor)?
m8_8_1_q_03	8.1.5 Who decides to hire labor (or not hire labor)?
m8_8_1_q_04	8.1.5 Who decides to hire labor (or not hire labor)?
m8_8_1_r_01	8.1.5 Who decides to hire labor (or not hire labor)?
m8_8_1_r_02	8.1.5 Who decides to hire labor (or not hire labor)?
m8_8_1_r_03	8.1.5 Who decides to hire labor (or not hire labor)?
m8_8_1_r_04	8.1.5 Who decides to hire labor (or not hire labor)?
m8_8_1_6_01	8.1.6 Who decides how to control weeds (manual weeding, use of herbicides, etc.)
m8_8_1_6_02	8.1.6 Who decides how to control weeds (manual weeding, use of herbicides, etc.)
m8_8_1_6_03	8.1.6 Who decides how to control weeds (manual weeding, use of herbicides, etc.)
m8_8_1_6_04	8.1.6 Who decides how to control weeds (manual weeding, use of herbicides, etc.)
m8_8_1_6_05	8.1.6 Who decides how to control weeds (manual weeding, use of herbicides, etc.)
m8_8_1_u_01	8.1.6 Who decides how to control weeds (manual weeding, use of herbicides, etc.)
m8_8_1_u_02	8.1.6 Who decides how to control weeds (manual weeding, use of herbicides, etc.)
m8_8_1_u_03	8.1.6 Who decides how to control weeds (manual weeding, use of herbicides, etc.)
m8_8_1_u_04	8.1.6 Who decides how to control weeds (manual weeding, use of herbicides, etc.)
m8_8_1_u_05	8.1.6 Who decides how to control weeds (manual weeding, use of herbicides, etc.)
m8_8_1_v_01	8.1.6 Who decides how to control weeds (manual weeding, use of herbicides, etc.)
m8_8_1_v_02	8.1.6 Who decides how to control weeds (manual weeding, use of herbicides, etc.)
m8_8_1_v_03	8.1.6 Who decides how to control weeds (manual weeding, use of herbicides, etc.)
m8_8_1_v_04	8.1.6 Who decides how to control weeds (manual weeding, use of herbicides, etc.)
m8_8_1_w_01	8.1.6 Who decides how to control weeds (manual weeding, use of herbicides, etc.)
m8_8_1_w_02	8.1.6 Who decides how to control weeds (manual weeding, use of herbicides, etc.)
m8_8_1_w_03	8.1.6 Who decides how to control weeds (manual weeding, use of herbicides, etc.)
m8_8_1_w_04	8.1.6 Who decides how to control weeds (manual weeding, use of herbicides, etc.)
m8_8_1_x_01	8.1.6 Who decides how to control weeds (manual weeding, use of herbicides, etc.)
m8_8_1_x_02	8.1.6 Who decides how to control weeds (manual weeding, use of herbicides, etc.)
m8_8_1_x_03	8.1.6 Who decides how to control weeds (manual weeding, use of herbicides, etc.)
m8_8_1_x_04	8.1.6 Who decides how to control weeds (manual weeding, use of herbicides, etc.)
m8_8_1_7_01	8.1.7 Who decides when to begin harvesting?
m8_8_1_7_02	8.1.7 Who decides when to begin harvesting?
m8_8_1_7_03	8.1.7 Who decides when to begin harvesting?
m8_8_1_7_04	8.1.7 Who decides when to begin harvesting?
m8_8_1_7_05	8.1.7 Who decides when to begin harvesting?
m8_8_1_y_01	8.1.7 Who decides when to begin harvesting?
m8_8_1_y_02	8.1.7 Who decides when to begin harvesting?
m8_8_1_y_03	8.1.7 Who decides when to begin harvesting?
m8_8_1_y_04	8.1.7 Who decides when to begin harvesting?
m8_8_1_z_01	8.1.7 Who decides when to begin harvesting?
m8_8_1_z_02	8.1.7 Who decides when to begin harvesting?
m8_8_1_z_03	8.1.7 Who decides when to begin harvesting?
m8_8_1_z_04	8.1.7 Who decides when to begin harvesting?
m8_8_1_7a_01	8.1.7 Who decides when to begin harvesting?
m8_8_1_7a_02	8.1.7 Who decides when to begin harvesting?
m8_8_1_7a_03	8.1.7 Who decides when to begin harvesting?
m8_8_1_7a_04	8.1.7 Who decides when to begin harvesting?
m8_8_1_8_01	8.1.8 Who decides how much of the harvest to sell?
m8_8_1_8_02	8.1.8 Who decides how much of the harvest to sell?
m8_8_1_8_03	8.1.8 Who decides how much of the harvest to sell?
m8_8_1_8_04	8.1.8 Who decides how much of the harvest to sell?
m8_8_1_8_05	8.1.8 Who decides how much of the harvest to sell?
m8_8_1_8a_01	8.1.8 Who decides how much of the harvest to sell?
m8_8_1_8a_02	8.1.8 Who decides how much of the harvest to sell?
m8_8_1_8a_03	8.1.8 Who decides how much of the harvest to sell?
m8_8_1_8a_04	8.1.8 Who decides how much of the harvest to sell?
m8_8_1_8b_01	8.1.8 Who decides how much of the harvest to sell?
m8_8_1_8b_02	8.1.8 Who decides how much of the harvest to sell?
m8_8_1_8b_03	8.1.8 Who decides how much of the harvest to sell?
m8_8_1_8b_04	8.1.8 Who decides how much of the harvest to sell?
m8_8_1_8c_01	8.1.8 Who decides how much of the harvest to sell?
m8_8_1_8c_02	8.1.8 Who decides how much of the harvest to sell?
m8_8_1_8c_03	8.1.8 Who decides how much of the harvest to sell?
m8_8_1_8d_01	8.1.8 Who decides how much of the harvest to sell?
m8_8_1_8d_02	8.1.8 Who decides how much of the harvest to sell?
m8_8_1_8d_03	8.1.8 Who decides how much of the harvest to sell?
m8_8_1_9_01	8.1.9 Who decides how to use the income from other sale of the crop?
m8_8_1_9_02	8.1.9 Who decides how to use the income from other sale of the crop?
m8_8_1_9_03	8.1.9 Who decides how to use the income from other sale of the crop?
m8_8_1_9_04	8.1.9 Who decides how to use the income from other sale of the crop?
m8_8_1_9_05	8.1.9 Who decides how to use the income from other sale of the crop?
m8_8_1_9_06	8.1.9 Who decides how to use the income from other sale of the crop?
m8_8_1_9a_01	8.1.9 Who decides how to use the income from other sale of the crop?
m8_8_1_9a_02	8.1.9 Who decides how to use the income from other sale of the crop?
m8_8_1_9a_03	8.1.9 Who decides how to use the income from other sale of the crop?
m8_8_1_9a_04	8.1.9 Who decides how to use the income from other sale of the crop?
m8_8_1_9a_05	8.1.9 Who decides how to use the income from other sale of the crop?
m8_8_1_9a_06	8.1.9 Who decides how to use the income from other sale of the crop?
m8_8_1_9b_01	8.1.9 Who decides how to use the income from other sale of the crop?
m8_8_1_9b_02	8.1.9 Who decides how to use the income from other sale of the crop?
m8_8_1_9b_03	8.1.9 Who decides how to use the income from other sale of the crop?
m8_8_1_9b_04	8.1.9 Who decides how to use the income from other sale of the crop?
m8_8_1_9c_01	8.1.9 Who decides how to use the income from other sale of the crop?
m8_8_1_9c_02	8.1.9 Who decides how to use the income from other sale of the crop?
m8_8_1_9c_03	8.1.9 Who decides how to use the income from other sale of the crop?
m8_8_1_9d_01	8.1.9 Who decides how to use the income from other sale of the crop?
m8_8_1_9d_02	8.1.9 Who decides how to use the income from other sale of the crop?
m8_8_2_1_cattle	8.2.1 Cattle_Currently how many [animal] does the household have?
m8_8_2_2_cattle	8.2.2 Cattle_Who in the household are the owners of the [animal]?
m8_8_2_2_cattlf	8.2.2 Cattle_Who in the household are the owners of the [animal]?
m8_8_2_2_cattlg	8.2.2 Cattle_Who in the household are the owners of the [animal]?
m8_8_2_3_cattle	8.2.3 Cattle_Who is usually in charge of giving water to [animal]?
m8_8_2_3_cattlf	8.2.3 Cattle_Who is usually in charge of giving water to [animal]?
m8_8_2_3_cattlg	8.2.3 Cattle_Who is usually in charge of giving water to [animal]?
m8_8_2_4_cattle	8.2.4 Cattle_Who decides what to feed the [animal] usually?
m8_8_2_4_cattlh	8.2.4 Cattle_Who decides what to feed the [animal] usually?
m8_8_2_4_cattli	8.2.4 Cattle_Who decides what to feed the [animal] usually?
m8_8_2_5_cattle	8.2.5 Cattle_Who is usually in charge of the [animal] health?
m8_8_2_5_cattlf	8.2.5 Cattle_Who is usually in charge of the [animal] health?
m8_8_2_5_cattlg	8.2.5 Cattle_Who is usually in charge of the [animal] health?
m8_8_2_6_cattle	8.2.6 Cattle_Who decides where the [animal] will graze usually?
m8_8_2_6_cattlf	8.2.6 Cattle_Who decides where the [animal] will graze usually?
m8_8_2_6_cattlg	8.2.6 Cattle_Who decides where the [animal] will graze usually?
m8_8_2_7_cattle	8.2.7 Cattle_Who decides about the reproduction of the [animal] usually?
m8_8_2_7_cattlf	8.2.7 Cattle_Who decides about the reproduction of the [animal] usually?
m8_8_2_7_cattlg	8.2.7 Cattle_Who decides about the reproduction of the [animal] usually?
m8_8_2_8_cattle	8.2.8 Cattle_Who decides when to slaughter an [animal] usually?
m8_8_2_8_cattlh	8.2.8 Cattle_Who decides when to slaughter an [animal] usually?
m8_8_2_8_cattli	8.2.8 Cattle_Who decides when to slaughter an [animal] usually?
m8_8_2_9_cattle	8.2.9 Cattle_Who is in charge of [animal product] usually?
m8_8_2_9_cattlh	8.2.9 Cattle_Who is in charge of [animal product] usually?
m8_8_2_9_cattli	8.2.9 Cattle_Who is in charge of [animal product] usually?
m8_8_2_10_cattle	8.2.10 Cattle_Did you sell any of the [product] in the last 12 months?
m8_8_2_11_cattle	8.2.11 Cattle_Who nomally decides how much to sell of [product]?
m8_8_2_11_cattlh	8.2.11 Cattle_Who nomally decides how much to sell of [product]?
m8_8_2_11_cattli	8.2.11 Cattle_Who nomally decides how much to sell of [product]?
m8_8_2_12_cattle	8.2.12 Cattle_Who normally decides how to use the inocme from the sale of [product)
m8_8_2_12_cattlh	8.2.12 Cattle_Who normally decides how to use the inocme from the sale of [product)
m8_8_2_12_cattli	8.2.12 Cattle_Who normally decides how to use the inocme from the sale of [product)
m8_8_2_13_cattle	8.2.13 Cattle_Did you sell [animal] in the last 12 months?
m8_8_2_14_cattle	8.2.14 Cattle_Who decide to sell the [animal]?
m8_8_2_14_cattlh	8.2.14 Cattle_Who decide to sell the [animal]?
m8_8_2_14_cattli	8.2.14 Cattle_Who decide to sell the [animal]?
m8_8_2_15_cattle	8.2.15 Cattle_Who decide how to use the income obtained through the sale of the cattle
m8_8_2_15_cattlh	8.2.15 Cattle_Who decide how to use the income obtained through the sale of the cattle
m8_8_2_15_cattli	8.2.15 Cattle_Who decide how to use the income obtained through the sale of the cattle
m8_8_2_1_milkcows	8.2.1 MilkCows_Currently how many [animal] does the household have?
m8_8_2_2_milkcows	8.2.2 MilkCows_Who in the household are the owners of the [animal]?
m8_8_2_2_milkcowv	8.2.2 MilkCows_Who in the household are the owners of the [animal]?
m8_8_2_2_milkcoww	8.2.2 MilkCows_Who in the household are the owners of the [animal]?
m8_8_2_3_milkcows	8.2.3 MilkCows_Who is usually in charge of giving water to [animal]?
m8_8_2_3_milkcowv	8.2.3 MilkCows_Who is usually in charge of giving water to [animal]?
m8_8_2_3_milkcoww	8.2.3 MilkCows_Who is usually in charge of giving water to [animal]?
m8_8_2_4_milkcows	8.2.4 MilkCows_Who decides what to feed the [animal] usually?
m8_8_2_4_milkcowv	8.2.4 MilkCows_Who decides what to feed the [animal] usually?
m8_8_2_4_milkcoww	8.2.4 MilkCows_Who decides what to feed the [animal] usually?
m8_8_2_5_milkcows	8.2.5 MilkCows_Who is usually in charge of the [animal] health?
m8_8_2_5_milkcowv	8.2.5 MilkCows_Who is usually in charge of the [animal] health?
m8_8_2_5_milkcoww	8.2.5 MilkCows_Who is usually in charge of the [animal] health?
m8_8_2_6_milkcows	8.2.6 MilkCows_Who decides where the [animal] will graze usually?
m8_8_2_6_milkcowv	8.2.6 MilkCows_Who decides where the [animal] will graze usually?
m8_8_2_6_milkcoww	8.2.6 MilkCows_Who decides where the [animal] will graze usually?
m8_8_2_7_milkcows	8.2.7 MilkCows_Who decides about the reproduction of the [animal] usually?
m8_8_2_7_milkcowv	8.2.7 MilkCows_Who decides about the reproduction of the [animal] usually?
m8_8_2_7_milkcoww	8.2.7 MilkCows_Who decides about the reproduction of the [animal] usually?
m8_8_2_8_milkcows	8.2.8 MilkCows_Who decides when to slaughter an [animal] usually?
m8_8_2_8_milkcowv	8.2.8 MilkCows_Who decides when to slaughter an [animal] usually?
m8_8_2_8_milkcoww	8.2.8 MilkCows_Who decides when to slaughter an [animal] usually?
m8_8_2_9_milkcows	8.2.9 MilkCows_Who is in charge of [animal product] usually?
m8_8_2_9_milkcoww	8.2.9 MilkCows_Who is in charge of [animal product] usually?
m8_8_2_9_milkcowx	8.2.9 MilkCows_Who is in charge of [animal product] usually?
m8_8_2_10_milkcows	8.2.10 MilkCows_Did you sell any of the [product] in the last 12 months?
m8_8_2_11_milkcows	8.2.11 MilkCows_Who nomally decides how much to sell of [product]?
m8_8_2_11_milkcowv	8.2.11 MilkCows_Who nomally decides how much to sell of [product]?
m8_8_2_12_milkcows	8.2.12 MilkCows_Who normally decides how to use the inc0me from the sale of [product]
m8_8_2_12_milkcowv	8.2.12 MilkCows_Who normally decides how to use the inc0me from the sale of [product]
m8_8_2_12_milkcoww	8.2.12 MilkCows_Who normally decides how to use the inc0me from the sale of [product]
m8_8_2_13_milkcows	8.2.13 MilkCows_Did you sell [animal] in the last 12 months?
m8_8_2_14_milkcows	8.2.14 MilkCows_Who decide to sell the [animal]?
m8_8_2_14_milkcowv	8.2.14 MilkCows_Who decide to sell the [animal]?
m8_8_2_15_milkcows	8.2.15 MilkCows_Who decide how to use the income obtained through the sale of the animal
m8_8_2_15_milkcowv	8.2.15 MilkCows_Who decide how to use the income obtained through the sale of the animal
m8_8_2_1_oxen	8.2.1 Oxen_Currently how many [animal] does the household have?
m8_8_2_2_oxen	8.2.2 Oxen_Who in the household are the owners of the [animal]?
m8_8_2_2_oxeo	8.2.2 Oxen_Who in the household are the owners of the [animal]?
m8_8_2_2_oxep	8.2.2 Oxen_Who in the household are the owners of the [animal]?
m8_8_2_3_oxen	8.2.3 Oxen_Who is usually in charge of giving water to [animal]?
m8_8_2_3_oxeo	8.2.3 Oxen_Who is usually in charge of giving water to [animal]?
m8_8_2_3_oxep	8.2.3 Oxen_Who is usually in charge of giving water to [animal]?
m8_8_2_4_oxen	8.2.4 Oxen_Who decides what to feed the [animal] usually?
m8_8_2_4_oxeo	8.2.4 Oxen_Who decides what to feed the [animal] usually?
m8_8_2_4_oxep	8.2.4 Oxen_Who decides what to feed the [animal] usually?
m8_8_2_5_oxen	8.2.5 Oxen_Who is usually in charge of the [animal] health?
m8_8_2_5_oxeo	8.2.5 Oxen_Who is usually in charge of the [animal] health?
m8_8_2_5_oxep	8.2.5 Oxen_Who is usually in charge of the [animal] health?
m8_8_2_6_oxen	8.2.6 Oxen_Who decides where the [animal] will graze usually?
m8_8_2_6_oxeo	8.2.6 Oxen_Who decides where the [animal] will graze usually?
m8_8_2_6_oxep	8.2.6 Oxen_Who decides where the [animal] will graze usually?
m8_8_2_7_oxen	8.2.7 Oxen_Who decides about the reproduction of the [animal] usually?
m8_8_2_7_oxeo	8.2.7 Oxen_Who decides about the reproduction of the [animal] usually?
m8_8_2_7_oxep	8.2.7 Oxen_Who decides about the reproduction of the [animal] usually?
m8_8_2_8_oxen	8.2.8 Oxen_Who decides when to slaughter an [animal] usually?
m8_8_2_8_oxeo	8.2.8 Oxen_Who decides when to slaughter an [animal] usually?
m8_8_2_8_oxep	8.2.8 Oxen_Who decides when to slaughter an [animal] usually?
m8_8_2_9_oxen	8.2.9 Oxen_Who is in charge of [animal product] usually?
m8_8_2_9_oxeo	8.2.9 Oxen_Who is in charge of [animal product] usually?
m8_8_2_9_oxep	8.2.9 Oxen_Who is in charge of [animal product] usually?
m8_8_2_10_oxen	8.2.10 Oxen_Did you sell any of the [product] in the last 12 months?
m8_8_2_11_oxen	8.2.11 Oxen_Who nomally decides how much to sell of [product]?
m8_8_2_11_oxeo	8.2.11 Oxen_Who nomally decides how much to sell of [product]?
m8_8_2_11_oxep	8.2.11 Oxen_Who nomally decides how much to sell of [product]?
m8_8_2_12_oxen	8.2.12 Oxen_Who normally decides how to use the inocme from the sale of [product]
m8_8_2_12_oxeo	8.2.12 Oxen_Who normally decides how to use the inocme from the sale of [product]
m8_8_2_13_oxen	8.2.13 Oxen_Did you sell [animal] in the last 12 months?
m8_8_2_14_oxen	8.2.14 Oxen_Who decide to sell the [animal]?
m8_8_2_14_oxeo	8.2.14 Oxen_Who decide to sell the [animal]?
m8_8_2_14_oxep	8.2.14 Oxen_Who decide to sell the [animal]?
m8_8_2_15_oxen	8.2.15 Oxen_Who decide how to use the income obtained through the sale of the animal
m8_8_2_15_oxeo	8.2.15 Oxen_Who decide how to use the income obtained through the sale of the animal
m8_8_2_15_oxep	8.2.15 Oxen_Who decide how to use the income obtained through the sale of the animal
m8_8_2_1_goats	8.2.1 Goats_Currently how many [animal] does the household have?
m8_8_2_2_goats	8.2.2 Goats_Who in the household are the owners of the [animal]?
m8_8_2_2_goatt	8.2.2 Goats_Who in the household are the owners of the [animal]?
m8_8_2_2_goatu	8.2.2 Goats_Who in the household are the owners of the [animal]?
m8_8_2_3_goats	8.2.3 Goats_Who is usually in charge of giving water to [animal]?
m8_8_2_3_goatv	8.2.3 Goats_Who is usually in charge of giving water to [animal]?
m8_8_2_3_goatw	8.2.3 Goats_Who is usually in charge of giving water to [animal]?
m8_8_2_4_goats	8.2.4 Goats_Who decides what to feed the [animal] usually?
m8_8_2_4_goatt	8.2.4 Goats_Who decides what to feed the [animal] usually?
m8_8_2_4_goatu	8.2.4 Goats_Who decides what to feed the [animal] usually?
m8_8_2_5_goats	8.2.5 Goats_Who is usually in charge of the [animal] health?
m8_8_2_5_goatt	8.2.5 Goats_Who is usually in charge of the [animal] health?
m8_8_2_5_goatu	8.2.5 Goats_Who is usually in charge of the [animal] health?
m8_8_2_6_goats	8.2.6 Goats_Who decides where the [animal] will graze usually?
m8_8_2_6_goatt	8.2.6 Goats_Who decides where the [animal] will graze usually?
m8_8_2_6_goatu	8.2.6 Goats_Who decides where the [animal] will graze usually?
m8_8_2_7_goats	8.2.7 Goats_Who decides about the reproduction of the [animal] usually?
m8_8_2_7_goatt	8.2.7 Goats_Who decides about the reproduction of the [animal] usually?
m8_8_2_7_goatu	8.2.7 Goats_Who decides about the reproduction of the [animal] usually?
m8_8_2_8_goats	8.2.8 Goats_Who decides when to slaughter an [animal] usually?
m8_8_2_8_goatt	8.2.8 Goats_Who decides when to slaughter an [animal] usually?
m8_8_2_8_goatu	8.2.8 Goats_Who decides when to slaughter an [animal] usually?
m8_8_2_9_goats	8.2.9 Goats_Who is in charge of [animal product] usually?
m8_8_2_9_goatt	8.2.9 Goats_Who is in charge of [animal product] usually?
m8_8_2_9_goatu	8.2.9 Goats_Who is in charge of [animal product] usually?
m8_8_2_10_goats	8.2.10 Goats_Did you sell any of the [product] in the last 12 months?
m8_8_2_11_goats	8.2.11 Goats_Who nomally decides how much to sell of [product]?
m8_8_2_11_goatt	8.2.11 Goats_Who nomally decides how much to sell of [product]?
m8_8_2_11_goatu	8.2.11 Goats_Who nomally decides how much to sell of [product]?
m8_8_2_12_goats	8.2.12 Goats_Who normally decides how to use the income from the sale of [product]
m8_8_2_12_goatt	8.2.12 Goats_Who normally decides how to use the income from the sale of [product]
m8_8_2_12_goatu	8.2.12 Goats_Who normally decides how to use the income from the sale of [product]
m8_8_2_13_goats	8.2.13 Goats_Did you sell [animal] in the last 12 months?
m8_8_2_14_goats	8.2.14 Goats_Who decide to sell the [animal]?
m8_8_2_14_goatt	8.2.14 Goats_Who decide to sell the [animal]?
m8_8_2_14_goatu	8.2.14 Goats_Who decide to sell the [animal]?
m8_8_2_15_goats	8.2.15 Goats_Who decide how to use the income obtained through the sale of the goats
m8_8_2_15_goatt	8.2.15 Goats_Who decide how to use the income obtained through the sale of the goats
m8_8_2_15_goatu	8.2.15 Goats_Who decide how to use the income obtained through the sale of the goats
m8_8_2_1_sheep	8.2.1 Sheep_Currently how many [animal] does the household have?
m8_8_2_2_sheep	8.2.2 Sheep_Who in the household are the owners of the [animal]?
m8_8_2_2_sheeq	8.2.2 Sheep_Who in the household are the owners of the [animal]?
m8_8_2_2_sheer	8.2.2 Sheep_Who in the household are the owners of the [animal]?
m8_8_2_3_sheep	8.2.3 Sheep_Who is usually in charge of giving water to [animal]?
m8_8_2_3_sheeq	8.2.3 Sheep_Who is usually in charge of giving water to [animal]?
m8_8_2_3_sheer	8.2.3 Sheep_Who is usually in charge of giving water to [animal]?
m8_8_2_4_sheep	8.2.4 Sheep_Who decides what to feed the [animal] usually?
m8_8_2_4_sheeq	8.2.4 Sheep_Who decides what to feed the [animal] usually?
m8_8_2_4_sheer	8.2.4 Sheep_Who decides what to feed the [animal] usually?
m8_8_2_5_sheep	8.2.5 Sheep_Who is usually in charge of the [animal] health?
m8_8_2_5_sheeq	8.2.5 Sheep_Who is usually in charge of the [animal] health?
m8_8_2_5_sheer	8.2.5 Sheep_Who is usually in charge of the [animal] health?
m8_8_2_6_sheep	8.2.6 Sheep_Who decides where the [animal] will graze usually?
m8_8_2_6_sheeq	8.2.6 Sheep_Who decides where the [animal] will graze usually?
m8_8_2_6_sheer	8.2.6 Sheep_Who decides where the [animal] will graze usually?
m8_8_2_7_sheep	8.2.7 Sheep_Who decides about the reproduction of the [animal] usually?
m8_8_2_7_sheeq	8.2.7 Sheep_Who decides about the reproduction of the [animal] usually?
m8_8_2_7_sheer	8.2.7 Sheep_Who decides about the reproduction of the [animal] usually?
m8_8_2_8_sheep	8.2.8 Sheep_Who decides when to slaughter an [animal] usually?
m8_8_2_8_sheeq	8.2.8 Sheep_Who decides when to slaughter an [animal] usually?
m8_8_2_8_sheer	8.2.8 Sheep_Who decides when to slaughter an [animal] usually?
m8_8_2_9_sheep	8.2.9 Sheep_Who is in charge of [animal product] usually?
m8_8_2_9_sheeq	8.2.9 Sheep_Who is in charge of [animal product] usually?
m8_8_2_9_sheer	8.2.9 Sheep_Who is in charge of [animal product] usually?
m8_8_2_10_sheep	8.2.10 Sheep_Did you sell any of the [product] in the last 12 months?
m8_8_2_11_sheep	8.2.11 Sheep_Who nomally decides how much to sell of [product]?
m8_8_2_11_sheeq	8.2.11 Sheep_Who nomally decides how much to sell of [product]?
m8_8_2_11_sheer	8.2.11 Sheep_Who nomally decides how much to sell of [product]?
m8_8_2_12_sheep	8.2.12 Sheep_Who normally decides how to use the inocme from the sale of [product]
m8_8_2_12_sheeq	8.2.12 Sheep_Who normally decides how to use the inocme from the sale of [product]
m8_8_2_12_sheer	8.2.12 Sheep_Who normally decides how to use the inocme from the sale of [product]
m8_8_2_13_sheep	8.2.13 Sheep_Did you sell [animal] in the last 12 months?
m8_8_2_14_sheep	8.2.14 Sheep_Who decide to sell the [animal]?
m8_8_2_14_sheeq	8.2.14 Sheep_Who decide to sell the [animal]?
m8_8_2_14_sheer	8.2.14 Sheep_Who decide to sell the [animal]?
m8_8_2_15_sheep	8.2.15 Sheep_Who decide how to use the income obtained through the sale of the Sheep
m8_8_2_15_sheeq	8.2.15 Sheep_Who decide how to use the income obtained through the sale of the Sheep
m8_8_2_15_sheer	8.2.15 Sheep_Who decide how to use the income obtained through the sale of the Sheep
m8_8_2_1_rabbits	8.2.1 Rabbits_Currently how many [animal] does the household have?
m8_8_2_2_rabbits	8.2.2 Rabbits_Who in the household are the owners of the [animal]?
m8_8_2_2_rabbitt	8.2.2 Rabbits_Who in the household are the owners of the [animal]?
m8_8_2_2_rabbitu	8.2.2 Rabbits_Who in the household are the owners of the [animal]?
m8_8_2_3_rabbits	8.2.3 Rabbits_Who is usually in charge of giving water to [animal]?
m8_8_2_3_rabbitt	8.2.3 Rabbits_Who is usually in charge of giving water to [animal]?
m8_8_2_3_rabbitu	8.2.3 Rabbits_Who is usually in charge of giving water to [animal]?
m8_8_2_4_rabbits	8.2.4 Rabbits_Who decides what to feed the [animal] usually?
m8_8_2_4_rabbitt	8.2.4 Rabbits_Who decides what to feed the [animal] usually?
m8_8_2_4_rabbitu	8.2.4 Rabbits_Who decides what to feed the [animal] usually?
m8_8_2_5_rabbits	8.2.5 Rabbits_Who is usually in charge of the [animal] health?
m8_8_2_5_rabbitt	8.2.5 Rabbits_Who is usually in charge of the [animal] health?
m8_8_2_5_rabbitu	8.2.5 Rabbits_Who is usually in charge of the [animal] health?
m8_8_2_6_rabbits	8.2.6 Rabbits_Who decides where the [animal] will graze usually?
m8_8_2_6_rabbitt	8.2.6 Rabbits_Who decides where the [animal] will graze usually?
m8_8_2_6_rabbitu	8.2.6 Rabbits_Who decides where the [animal] will graze usually?
m8_8_2_7_rabbits	8.2.7 Rabbits_Who decides about the reproduction of the [animal] usually?
m8_8_2_7_rabbitt	8.2.7 Rabbits_Who decides about the reproduction of the [animal] usually?
m8_8_2_7_rabbitu	8.2.7 Rabbits_Who decides about the reproduction of the [animal] usually?
m8_8_2_8_rabbits	8.2.8 Rabbits_Who decides when to slaughter an [animal] usually?
m8_8_2_8_rabbitt	8.2.8 Rabbits_Who decides when to slaughter an [animal] usually?
m8_8_2_8_rabbitu	8.2.8 Rabbits_Who decides when to slaughter an [animal] usually?
m8_8_2_9_rabbits	8.2.9 Rabbits_Who is in charge of [animal product] usually?
m8_8_2_9_rabbitt	8.2.9 Rabbits_Who is in charge of [animal product] usually?
m8_8_2_9_rabbitu	8.2.9 Rabbits_Who is in charge of [animal product] usually?
m8_8_2_10_rabbits	8.2.10 Rabbits_Did you sell any of the [product] in the last 12 months?
m8_8_2_13_rabbits	8.2.13 Rabbits_Did you sell [animal] in the last 12 months?
m8_8_2_14_rabbits	8.2.14 Rabbits_Who decide to sell the [animal]?
m8_8_2_14_rabbitt	8.2.14 Rabbits_Who decide to sell the [animal]?
m8_8_2_15_rabbits	8.2.15 Rabbits_Who decide how to use the income obtained through the sale of the Rabbits
m8_8_2_15_rabbitt	8.2.15 Rabbits_Who decide how to use the income obtained through the sale of the Rabbits
m8_8_2_1_chicken	8.2.1 Chicken_Currently how many [animal] does the household have?
m8_8_2_2_chicken	8.2.2 Chicken_Who in the household are the owners of the [animal]?
m8_8_2_2_chickeo	8.2.2 Chicken_Who in the household are the owners of the [animal]?
m8_8_2_2_chickep	8.2.2 Chicken_Who in the household are the owners of the [animal]?
m8_8_2_3_chicken	8.2.3 Chicken_Who is usually in charge of giving water to [animal]?
m8_8_2_3_chickeo	8.2.3 Chicken_Who is usually in charge of giving water to [animal]?
m8_8_2_3_chickep	8.2.3 Chicken_Who is usually in charge of giving water to [animal]?
m8_8_2_4_chicken	8.2.4 Chicken_Who decides what to feed the [animal] usually?
m8_8_2_4_chickeo	8.2.4 Chicken_Who decides what to feed the [animal] usually?
m8_8_2_4_chickep	8.2.4 Chicken_Who decides what to feed the [animal] usually?
m8_8_2_5_chicken	8.2.5 Chicken_Who is usually in charge of the [animal] health?
m8_8_2_5_chickeo	8.2.5 Chicken_Who is usually in charge of the [animal] health?
m8_8_2_5_chickep	8.2.5 Chicken_Who is usually in charge of the [animal] health?
m8_8_2_8_chicken	8.2.8 Chicken_Who decides when to slaughter an [animal] usually?
m8_8_2_8_chickeo	8.2.8 Chicken_Who decides when to slaughter an [animal] usually?
m8_8_2_8_chickep	8.2.8 Chicken_Who decides when to slaughter an [animal] usually?
m8_8_2_9_chicken	8.2.9 Chicken_Who is in charge of [animal product] usually?
m8_8_2_9_chickeo	8.2.9 Chicken_Who is in charge of [animal product] usually?
m8_8_2_9_chickep	8.2.9 Chicken_Who is in charge of [animal product] usually?
m8_8_2_10_chicken	8.2.10 Chicken_Did you sell any of the [product] in the last 12 months?
m8_8_2_11_chicken	8.2.11 Chicken_Who nomally decides how much to sell of [product]?
m8_8_2_11_chickeo	8.2.11 Chicken_Who nomally decides how much to sell of [product]?
m8_8_2_11_chickep	8.2.11 Chicken_Who nomally decides how much to sell of [product]?
m8_8_2_12_chicken	8.2.12 Chicken_Who normally decides how to use the inocme from the sale of [product]
m8_8_2_12_chickeo	8.2.12 Chicken_Who normally decides how to use the inocme from the sale of [product]
m8_8_2_12_chickep	8.2.12 Chicken_Who normally decides how to use the inocme from the sale of [product]
m8_8_2_13_chicken	8.2.13 Chicken_Did you sell [animal] in the last 12 months?
m8_8_2_14_chicken	8.2.14 Chicken_Who decide to sell the [animal]?
m8_8_2_14_chickeq	8.2.14 Chicken_Who decide to sell the [animal]?
m8_8_2_14_chicker	8.2.14 Chicken_Who decide to sell the [animal]?
m8_8_2_15_chicken	8.2.15 Chicken_Who decide how to use the income obtained through the sale of the Chicken
m8_8_2_15_chickeo	8.2.15 Chicken_Who decide how to use the income obtained through the sale of the Chicken
m8_8_2_15_chickep	8.2.15 Chicken_Who decide how to use the income obtained through the sale of the Chicken
m8_8_2_1_poultry	8.2.1 OtherPoultry_Currently how many [animal] does the household have?
m8_8_2_2_poultry	8.2.2 OtherPoultry_Who in the household are the owners of the [animal]?
m8_8_2_2_poultrz	8.2.2 OtherPoultry_Who in the household are the owners of the [animal]?
m8_8_2_2_poultrya	8.2.2 OtherPoultry_Who in the household are the owners of the [animal]?
m8_8_2_3_poultry	8.2.3 OtherPoultry_Who is usually in charge of giving water to [animal]?
m8_8_2_3_poultrz	8.2.3 OtherPoultry_Who is usually in charge of giving water to [animal]?
m8_8_2_3_poultrya	8.2.3 OtherPoultry_Who is usually in charge of giving water to [animal]?
m8_8_2_4_poultry	8.2.4 OtherPoultry_Who decides what to feed the [animal] usually?
m8_8_2_4_poultrz	8.2.4 OtherPoultry_Who decides what to feed the [animal] usually?
m8_8_2_4_poultrya	8.2.4 OtherPoultry_Who decides what to feed the [animal] usually?
m8_8_2_5_poultry	8.2.5 OtherPoultry_Who is usually in charge of the [animal] health?
m8_8_2_5_poultrz	8.2.5 OtherPoultry_Who is usually in charge of the [animal] health?
m8_8_2_5_poultrya	8.2.5 OtherPoultry_Who is usually in charge of the [animal] health?
m8_8_2_8_poultry	8.2.8 OtherPoultry_Who decides when to slaughter an [animal] usually?
m8_8_2_8_poultrz	8.2.8 OtherPoultry_Who decides when to slaughter an [animal] usually?
m8_8_2_8_poultrya	8.2.8 OtherPoultry_Who decides when to slaughter an [animal] usually?
m8_8_2_9_poultry	8.2.9 OtherPoultry_Who is in charge of [animal product] usually?
m8_8_2_9_poultrz	8.2.9 OtherPoultry_Who is in charge of [animal product] usually?
m8_8_2_9_poultrya	8.2.9 OtherPoultry_Who is in charge of [animal product] usually?
m8_8_2_10_poultry	8.2.10 OtherPoultry_Did you sell any of the [product] in the last 12 months?
m8_8_2_11_poultry	8.2.11 OtherPoultry_Who nomally decides how much to sell of [product]?
m8_8_2_11_poultrz	8.2.11 OtherPoultry_Who nomally decides how much to sell of [product]?
m8_8_2_11_poultrya	8.2.11 OtherPoultry_Who nomally decides how much to sell of [product]?
m8_8_2_12_poultry	8.2.12 OtherPoultry_Who normally decides how to use the inocme from the sale of other poultry
m8_8_2_12_poultrz	8.2.12 OtherPoultry_Who normally decides how to use the inocme from the sale of other poultry
m8_8_2_12_poultrya	8.2.12 OtherPoultry_Who normally decides how to use the inocme from the sale of other poultry
m8_8_2_13_poultry	8.2.13 OtherPoultry_Did you sell [animal] in the last 12 months?
m8_8_2_14_poultry	8.2.14 OtherPoultry_Who decide to sell the [animal]?
m8_8_2_14_poultrz	8.2.14 OtherPoultry_Who decide to sell the [animal]?
m8_8_2_14_poultrya	8.2.14 OtherPoultry_Who decide to sell the [animal]?
m8_8_2_15_poultry	8.2.15 OtherPoultry_Who decide how to use the income obtained through the sale other poultry
m8_8_2_15_poultrz	8.2.15 OtherPoultry_Who decide how to use the income obtained through the sale other poultry
m8_8_2_15_poultrya	8.2.15 OtherPoultry_Who decide how to use the income obtained through the sale other poultry
m8_8_2_1_pigs	8.2.1 Pigs_Currently how many [animal] does the household have?
m8_8_2_2_pigs	8.2.2 Pigs_Who in the household are the owners of the [animal]?
m8_8_2_2_pigt	8.2.2 Pigs_Who in the household are the owners of the [animal]?
m8_8_2_2_pigu	8.2.2 Pigs_Who in the household are the owners of the [animal]?
m8_8_2_3_pigs	8.2.3 Pigs_Who is usually in charge of giving water to [animal]?
m8_8_2_3_pigt	8.2.3 Pigs_Who is usually in charge of giving water to [animal]?
m8_8_2_3_pigu	8.2.3 Pigs_Who is usually in charge of giving water to [animal]?
m8_8_2_4_pigs	8.2.4 Pigs_Who decides what to feed the [animal] usually?
m8_8_2_4_pigv	8.2.4 Pigs_Who decides what to feed the [animal] usually?
m8_8_2_4_pigw	8.2.4 Pigs_Who decides what to feed the [animal] usually?
m8_8_2_5_pigs	8.2.5 Pigs_Who is usually in charge of the [animal] health?
m8_8_2_5_pigt	8.2.5 Pigs_Who is usually in charge of the [animal] health?
m8_8_2_5_pigu	8.2.5 Pigs_Who is usually in charge of the [animal] health?
m8_8_2_7_pigs	8.2.7 Pigs_Who decides about the reproduction of the [animal] usually?
m8_8_2_7_pigt	8.2.7 Pigs_Who decides about the reproduction of the [animal] usually?
m8_8_2_7_pigu	8.2.7 Pigs_Who decides about the reproduction of the [animal] usually?
m8_8_2_8_pigs	8.2.8 Pigs_Who decides when to slaughter an [animal] usually?
m8_8_2_8_pigt	8.2.8 Pigs_Who decides when to slaughter an [animal] usually?
m8_8_2_8_pigu	8.2.8 Pigs_Who decides when to slaughter an [animal] usually?
m8_8_2_9_pigs	8.2.9 Pigs_Who is in charge of [animal product] usually?
m8_8_2_9_pigt	8.2.9 Pigs_Who is in charge of [animal product] usually?
m8_8_2_9_pigu	8.2.9 Pigs_Who is in charge of [animal product] usually?
m8_8_2_10_pigs	8.2.10 Pigs_Did you sell any of the [product] in the last 12 months?
m8_8_2_11_pigs	8.2.11 Pigs_Who nomally decides how much to sell of [product]?
m8_8_2_11_pigt	8.2.11 Pigs_Who nomally decides how much to sell of [product]?
m8_8_2_11_pigu	8.2.11 Pigs_Who nomally decides how much to sell of [product]?
m8_8_2_12_pigs	8.2.12 Pigs_Who normally decides how to use the inocme from the sale of [product]
m8_8_2_12_pigt	8.2.12 Pigs_Who normally decides how to use the inocme from the sale of [product]
m8_8_2_12_pigu	8.2.12 Pigs_Who normally decides how to use the inocme from the sale of [product]
m8_8_2_13_pigs	8.2.13 Pigs_Did you sell [animal] in the last 12 months?
m8_8_2_14_pigs	8.2.14 Pigs_Who decide to sell the [animal]?
m8_8_2_14_pigt	8.2.14 Pigs_Who decide to sell the [animal]?
m8_8_2_14_pigu	8.2.14 Pigs_Who decide to sell the [animal]?
m8_8_2_15_pigs	8.2.15 Pigs_Who decide how to use the income obtained through the sale of the pigs
m8_8_2_15_pigt	8.2.15 Pigs_Who decide how to use the income obtained through the sale of the pigs
m8_8_2_15_pigu	8.2.15 Pigs_Who decide how to use the income obtained through the sale of the pigs
m8_8_2_1_bees	8.2.1 Bees_Currently how many [animal] does the household have?
m8_8_2_2_bees	8.2.2 Bees_Who in the household are the owners of the [animal]?
m8_8_2_2_beet	8.2.2 Bees_Who in the household are the owners of the [animal]?
m8_8_2_2_beeu	8.2.2 Bees_Who in the household are the owners of the [animal]?
m8_8_2_9_bees	8.2.9 Bees_Who is in charge of [animal product] usually?
m8_8_2_9_beet	8.2.9 Bees_Who is in charge of [animal product] usually?
m8_8_2_9_beeu	8.2.9 Bees_Who is in charge of [animal product] usually?
m8_8_2_10_bees	8.2.10 Bees_Did you sell any of the [product] in the last 12 months?
m8_8_2_11_bees	8.2.11 Bees_Who nomally decides how much to sell of [product]?
m8_8_2_11_beet	8.2.11 Bees_Who nomally decides how much to sell of [product]?
m8_8_2_11_beeu	8.2.11 Bees_Who nomally decides how much to sell of [product]?
m8_8_2_12_bees	8.2.12 Bees_Who normally decides how to use the inocme from the sale of [product]
m8_8_2_12_beet	8.2.12 Bees_Who normally decides how to use the inocme from the sale of [product]
m8_8_2_12_beeu	8.2.12 Bees_Who normally decides how to use the inocme from the sale of [product]
m8_8_2_13_bees	8.2.13 Bees_Did you sell [animal] in the last 12 months?
m8_8_2_15_bees	8.2.15 Bees_Who decide how to use the income obtained through the sale of the bees
m8_8_2_15_beet	8.2.15 Bees_Who decide how to use the income obtained through the sale of the bees
m8_8_2_15_beeu	8.2.15 Bees_Who decide how to use the income obtained through the sale of the bees
m8_8_2_1_fish	8.2.1 Fish_Currently how many [animal] does the household have?
m8_8_2_2_fish	8.2.2 Fish_Who in the household are the owners of the [animal]?
m8_8_2_2_fisi	8.2.2 Fish_Who in the household are the owners of the [animal]?
m8_8_2_2_fisj	8.2.2 Fish_Who in the household are the owners of the [animal]?
m8_8_2_3_fish	8.2.3 Fish_Who is usually in charge of giving water to [animal]?
m8_8_2_3_fisi	8.2.3 Fish_Who is usually in charge of giving water to [animal]?
m8_8_2_3_fisj	8.2.3 Fish_Who is usually in charge of giving water to [animal]?
m8_8_2_4_fish	8.2.4 Fish_Who decides what to feed the [animal] usually?
m8_8_2_4_fisi	8.2.4 Fish_Who decides what to feed the [animal] usually?
m8_8_2_4_fisj	8.2.4 Fish_Who decides what to feed the [animal] usually?
m8_8_2_5_fish	8.2.5 Fish_Who is usually in charge of the [animal] health?
m8_8_2_5_fisi	8.2.5 Fish_Who is usually in charge of the [animal] health?
m8_8_2_5_fisj	8.2.5 Fish_Who is usually in charge of the [animal] health?
m8_8_2_7_fish	8.2.7 Fish_Who decides about the reproduction of the [animal] usually?
m8_8_2_7_fisi	8.2.7 Fish_Who decides about the reproduction of the [animal] usually?
m8_8_2_7_fisj	8.2.7 Fish_Who decides about the reproduction of the [animal] usually?
m8_8_2_8_fish	8.2.8 Fish_Who decides when to slaughter an [animal] usually?
m8_8_2_8_fisi	8.2.8 Fish_Who decides when to slaughter an [animal] usually?
m8_8_2_8_fisj	8.2.8 Fish_Who decides when to slaughter an [animal] usually?
m8_8_2_9_fish	8.2.9 Fish_Who is in charge of [animal product] usually?
m8_8_2_9_fisi	8.2.9 Fish_Who is in charge of [animal product] usually?
m8_8_2_9_fisj	8.2.9 Fish_Who is in charge of [animal product] usually?
m8_8_2_10_fish	8.2.10 Fish_Did you sell any of the [product] in the last 12 months?
m8_8_2_11_fish	8.2.11 Fish_Who nomally decides how much to sell of [product]?
m8_8_2_11_fisi	8.2.11 Fish_Who nomally decides how much to sell of [product]?
m8_8_2_11_fisj	8.2.11 Fish_Who nomally decides how much to sell of [product]?
m8_8_2_12_fish	8.2.12 Fish_Who normally decides how to use the inocme from the sale of [product]
m8_8_2_12_fisi	8.2.12 Fish_Who normally decides how to use the inocme from the sale of [product]
m8_8_2_12_fisj	8.2.12 Fish_Who normally decides how to use the inocme from the sale of [product]
m8_8_2_13_fish	8.2.13 Fish_Did you sell [animal] in the last 12 months?
m8_8_2_14_fish	8.2.14 Fish_Who decide to sell the [animal]?
m8_8_2_14_fisi	8.2.14 Fish_Who decide to sell the [animal]?
m8_8_2_14_fisj	8.2.14 Fish_Who decide to sell the [animal]?
m8_8_2_15_fish	8.2.15 Fish_Who decide how to use the income obtained through the sale of the Fish
m8_8_2_15_fisi	8.2.15 Fish_Who decide how to use the income obtained through the sale of the Fish
m8_8_2_1_donkeys	8.2.1 Donkeys_Currently how many [animal] does the household have?
m8_8_2_3_donkeys	8.2.3 Donkeys_Who is usually in charge of giving water to [animal]?
m8_8_3_1_e	8.3.1 AgriculturalInvestments_In your household in the last five years
m8_8_3_1_1_c	8.3.1 AgriculturalInvestments_Description
m8_8_3_2_q	8.3.2 AgriculturalInvestments_Who decided do it?
m8_8_3_2_r	8.3.2 AgriculturalInvestments_Who decided do it?
m8_8_3_2_s	8.3.2 AgriculturalInvestments_Who decided do it?
m8_8_3_2_t	8.3.2 AgriculturalInvestments_Who decided do it?
m8_8_3_1_f	8.3.1 BoughtSoldLand_In your household in the last five years have you [activity]
m8_8_3_1_1_e	8.3.1 BoughtSoldLand_Description
m8_8_3_2_u	8.3.2 BoughtSoldLand_Who decided do it?
m8_8_3_2_v	8.3.2 BoughtSoldLand_Who decided do it?
m8_8_3_2_w	8.3.2 BoughtSoldLand_Who decided do it?
m8_8_3_2_x	8.3.2 BoughtSoldLand_Who decided do it?
m8_8_3_1_g	8.3.1 RentedLand_In your household in the last five years have you [activity]?
m8_8_3_2_y	8.3.2 RentedLand_Who decided do it?
m8_8_3_2_z	8.3.2 RentedLand_Who decided do it?
m8_8_3_2_la	8.3.2 RentedLand_Who decided do it?
m8_8_3_1_h	8.3.1 PurchasedHHitems_In your household in the last five years have you [activity]
m8_8_3_1_1_f	8.3.1 PurchasedHHitems_Description
m8_8_3_2_da	8.3.2 PurchasedHHitems_Who decided do it?
m8_8_3_2_ma	8.3.2 PurchasedHHitems_Who decided do it?
m8_8_3_2_na	8.3.2 PurchasedHHitems_Who decided do it?
m8_8_3_3_k	8.3.3 Food_Who decides about the budget for [expenses]?
m8_8_3_3_l	8.3.3 Food_Who decides about the budget for [expenses]?
m8_8_3_3_m	8.3.3 Food_Who decides about the budget for [expenses]?
m8_8_3_3_n	8.3.3 Children_Who decides about the budget for [expenses]?
m8_8_3_3_o	8.3.3 Children_Who decides about the budget for [expenses]?
m8_8_3_3_p	8.3.3 Children_Who decides about the budget for [expenses]?
m8_8_3_a	8.3.4 In the last one year have you worked off-farm?
m8_8_3_b	8.3.5 Did you make these decisions...?
m8_8_3_c	8.3.6 About the income that you received, how did you decide to spend it?
m8_8_3_6_a	8.3.6.1 ID
m8_8_3_d	8.3.7 Has anyone in your household received remittances in the last year?
m8_8_3_7_a	8.3.7.1 ID
m8_8_3_e	8.3.8 How often do you receive this remittance?
m8_8_3_8_a	8.3.8.1 Other-specify
m8_8_3_f	8.3.9 How much do remittances contribute to household income?
m8_8_3_1a	8.3.10 Whom do you receive this remittance from?
m8_8_3_1b	8.3.11 Who in the household earns the most money from off-farm activities?
m8_8_3_1c	8.3.11 Who in the household earns the most money from off-farm activities?
m8_8_3_1d	8.3.11 Who in the household earns the most money from off-farm activities?
m8_8_3_1e	8.3.12 From these off-famr activities, who contributes the most the household expenditure
m8_8_3_1f	8.3.12 From these off-famr activities, who contributes the most the household expenditure
m8_8_3_1g	8.3.12 From these off-famr activities, who contributes the most the household expenditure
m8_8_3_1h	8.3.13 Keeping in mind all of the sources of income, including from your farm animals
m8_8_3_13_a	8.3.13.1 Other-specify
m8_8_3_1i	8.3.14 Of all the foods that are consumed in the household, what proportion is purchased

## Sheet: Module 9
Variable Name	Variable Label
household_id	Household ID
m9_9_1_a	9.1 Is there a [group] in your community?
m9_9_2_a	9.2 Are you member of this group?
m9_9_3_a	9.3 Do you usually attend meetings of this group?
m9_9_4_a	9.4 Are you, or have you been in the last 5 years, selected to a leadership position
m9_9_5_a	9.5 Do you fell comfortable speaking up in this group to give your opinion
m9_9_6_a	9.6 How much influence do you have in making decisions in this [group]?
m9_9_1_b	9.1 Is there a [group] in your community?
m9_9_2_b	9.2 Are you member of this group?
m9_9_3_b	9.3 Do you usually attend meetings of this group?
m9_9_4_b	9.4 Are you, or have you been in the last 5 years, selected to a leadership position
m9_9_5_b	9.5 Do you fell comfortable speaking up in this group to give your opinion
m9_9_6_b	9.6 How much influence do you have in making decisions in this [group]?
m9_9_1_c	9.1 Is there a [group] in your community?
m9_9_2_c	9.2 Are you member of this group?
m9_9_3_c	9.3 Do you usually attend meetings of this group?
m9_9_4_c	9.4 Are you, or have you been in the last 5 years, selected to a leadership position
m9_9_5_c	9.5 Do you fell comfortable speaking up in this group to give your opinion
m9_9_6_c	9.6 How much influence do you have in making decisions in this [group]?
m9_9_1_d	9.1 Is there a [group] in your community?
m9_9_2_d	9.2 Are you member of this group?
m9_9_3_d	9.3 Do you usually attend meetings of this group?
m9_9_4_d	9.4 Are you, or have you been in the last 5 years, selected to a leadership position
m9_9_5_d	9.5 Do you fell comfortable speaking up in this group to give your opinion
m9_9_6_d	9.6 How much influence do you have in making decisions in this [group]?
m9_9_1_e	9.1 Is there a [group] in your community?
m9_9_2_e	9.2 Are you member of this group?
m9_9_3_e	9.3 Do you usually attend meetings of this group?
m9_9_4_e	9.4 Are you, or have you been in the last 5 years, selected to a leadership position
m9_9_5_e	9.5 Do you fell comfortable speaking up in this group to give your opinion
m9_9_6_e	9.6 How much influence do you have in making decisions in this [group]?
m9_9_1_f	9.1 Is there a [group] in your community?
m9_9_2_f	9.2 Are you member of this group?
m9_9_3_f	9.3 Do you usually attend meetings of this group?
m9_9_4_f	9.4 Are you, or have you been in the last 5 years, selected to a leadership position
m9_9_5_f	9.5 Do you fell comfortable speaking up in this group to give your opinion
m9_9_6_f	9.6 How much influence do you have in making decisions in this [group]?
m9_9_1_g	9.1 Is there a [group] in your community?
m9_9_2_g	9.2 Are you member of this group?
m9_9_3_g	9.3 Do you usually attend meetings of this group?
m9_9_4_g	9.4 Are you, or have you been in the last 5 years, selected to a leadership position
m9_9_5_g	9.5 Do you fell comfortable speaking up in this group to give your opinion
m9_9_6_g	9.6 How much influence do you have in making decisions in this [group]?
m9_9_1_h	9.1 Is there a [group] in your community?
m9_9_2_h	9.2 Are you member of this group?
m9_9_3_h	9.3 Do you usually attend meetings of this group?
m9_9_4_h	9.4 Are you, or have you been in the last 5 years, selected to a leadership position
m9_9_5_h	9.5 Do you fell comfortable speaking up in this group to give your opinion
m9_9_6_h	9.6 How much influence do you have in making decisions in this [group]?
m9_9_1_i	9.1 Is there a [group] in your community?
m9_9_2_i	9.2 Are you member of this group?
m9_9_3_i	9.3 Do you usually attend meetings of this group?
m9_9_4_i	9.4 Are you, or have you been in the last 5 years, selected to a leadership position
m9_9_5_i	9.5 Do you fell comfortable speaking up in this group to give your opinion
m9_9_6_i	9.6 How much influence do you have in making decisions in this [group]?
m9_9_1_j	9.1 Is there a [group] in your community?
m9_9_2_j	9.2 Are you member of this group?
m9_9_3_j	9.3 Do you usually attend meetings of this group?
m9_9_4_j	9.4 Are you, or have you been in the last 5 years, selected to a leadership position
m9_9_5_j	9.5 Do you fell comfortable speaking up in this group to give your opinion
m9_9_6_j	9.6 How much influence do you have in making decisions in this [group]?
m9_9_1_k	9.1 Is there a [group] in your community?
m9_9_2_k	9.2 Are you member of this group?
m9_9_3_k	9.3 Do you usually attend meetings of this group?
m9_9_4_k	9.4 Are you, or have you been in the last 5 years, selected to a leadership position
m9_9_5_k	9.5 Do you fell comfortable speaking up in this group to give your opinion
m9_9_6_k	9.6 How much influence do you have in making decisions in this [group]?
m9_9_1_l	9.1 Is there a [group] in your community?
m9_9_2_l	9.2 Are you member of this group?
m9_9_3_l	9.3 Do you usually attend meetings of this group?
m9_9_4_l	9.4 Are you, or have you been in the last 5 years, selected to a leadership position
m9_9_5_l	9.5 Do you fell comfortable speaking up in this group to give your opinion
m9_9_6_l	9.6 How much influence do you have in making decisions in this [group]?
m9_9_1_m	9.1 Is there a [group] in your community?
m9_9_2_m	9.2 Are you member of this group?
m9_9_3_m	9.3 Do you usually attend meetings of this group?
m9_9_4_m	9.4 Are you, or have you been in the last 5 years, selected to a leadership position
m9_9_5_m	9.5 Do you fell comfortable speaking up in this group to give your opinion
m9_9_6_m	9.6 How much influence do you have in making decisions in this [group]?
m9_9_1_n	9.1 Is there a [group] in your community?
m9_9_2_n	9.2 Are you member of this group?
m9_9_3_n	9.3 Do you usually attend meetings of this group?
m9_9_4_n	9.4 Are you, or have you been in the last 5 years, selected to a leadership position
m9_9_5_n	9.5 Do you fell comfortable speaking up in this group to give your opinion
m9_9_6_n	9.6 How much influence do you have in making decisions in this [group]?
m9_9_1_o	9.1 Is there other group in your community?
m9_9_1_1_o	9.1.1 Other group
m9_9_2_o	9.2 Are you member of this group?
m9_9_3_o	9.3 Do you usually attend meetings of this group?
m9_9_4_o	9.4 Are you, or have you been in the last 5 years, selected to a leadership position
m9_9_5_o	9.5 Do you fell comfortable speaking up in this group to give your opinion
m9_9_6_o	9.6 How much influence do you have in making decisions in this [group]?

[truncated: 6 more sheets: Module 10, Module 11, Module 12, Module 13, Module 14, Module 15]
